# Supplementary material for: Identification of Immune-Related Subtypes and Characterization of Tumor Microenvironment Infiltration in Bladder Cancer
Source: Front Cell Dev Biol. 2021 Aug 31;9:723817. doi: 10.3389/fcell.2021.723817 (PMC8438153; doi:10.3389/fcell.2021.723817)
Supplement: Supplementary file 1 [file Data_Sheet_1.zip]

Archive with 3 entries (2 files):
- Supplementary Materials/Supplementary_Figures.docx
- Supplementary Materials/Supplementary_Tables.xlsx
- Supplementary Materials/
