# Supplementary material for: Identification of Immune-Related Subtypes and Characterization of Tumor Microenvironment Infiltration in Bladder Cancer
Source: Front Cell Dev Biol. 2021 Aug 31;9:723817. doi: 10.3389/fcell.2021.723817 (PMC8438153; doi:10.3389/fcell.2021.723817)
Supplement: Supplementary file 1 [file Data_Sheet_1.zip › Supplementary Materials/Supplementary_Tables.xlsx]

## Sheet: S1
Table S1: Clinical information of 584 bladder cancer patients
TCGA-BLCA
Sample	Age	Gender	pStage	OS	OS.time（year）
TCGA-2F-A9KO-01	63	MALE	Stage IV	1	2.01096
TCGA-2F-A9KP-01	66	MALE	Stage IV	1	0.99726
TCGA-2F-A9KQ-01	69	MALE	Stage III	0	7.90685
TCGA-2F-A9KR-01	59	FEMALE	Stage III	1	8.72055
TCGA-2F-A9KT-01	83	MALE	Stage II	0	9.07945
TCGA-2F-A9KW-01	67	FEMALE	Stage III	1	0.69589
TCGA-4Z-AA7M-01	65	MALE	Stage III	0	1.35616
TCGA-4Z-AA7N-01	65	MALE	Stage III	1	3.74521
TCGA-4Z-AA7O-01	64	MALE	Stage II	0	1.40274
TCGA-4Z-AA7Q-01	79	MALE	Stage III	1	1.39726
TCGA-4Z-AA7R-01	73	MALE	Stage IV	1	1.43014
TCGA-4Z-AA7S-01	66	MALE	Stage III	1	2.91507
TCGA-4Z-AA7W-01	55	MALE	Stage II	0	2.30137
TCGA-4Z-AA7Y-01	60	MALE	Stage II	0	4.16986
TCGA-4Z-AA80-01	73	MALE	Stage II	1	0.0520548
TCGA-4Z-AA81-01	80	MALE	Stage II	1	3.47945
TCGA-4Z-AA82-01	59	MALE	Stage IV	1	4.26301
TCGA-4Z-AA83-01	52	MALE	Stage II	0	5.54521
TCGA-4Z-AA84-01	61	MALE	Stage IV	0	1.26027
TCGA-4Z-AA86-01	66	MALE	Stage IV	1	0.852055
TCGA-4Z-AA87-01	72	MALE	Stage III	0	3.98356
TCGA-4Z-AA89-01	60	MALE	Stage IV	0	2.81918
TCGA-5N-A9KI-01	76	FEMALE	Stage III	1	0.208219
TCGA-5N-A9KM-01	73	FEMALE	Stage III	1	1.45205
TCGA-BL-A0C8-01	73	MALE	Stage I	0	3.33973
TCGA-BL-A13I-01	57	FEMALE	Stage III	1	0.610959
TCGA-BL-A13J-01	65	MALE	Stage IV	1	0.221918
TCGA-BL-A3JM-01	62	MALE	Stage III	1	0.561644
TCGA-BL-A5ZZ-01	80	FEMALE	Stage III	0	1.03288
TCGA-BT-A0S7-01	75	MALE	Stage III	1	0.547945
TCGA-BT-A0YX-01	70	FEMALE	Stage III	1	1.09589
TCGA-BT-A20J-01	75	MALE	Stage II	1	1.5863
TCGA-BT-A20N-01	72	MALE	Stage III	1	2.17808
TCGA-BT-A20O-01	75	MALE	Stage III	1	1.0137
TCGA-BT-A20P-01	81	FEMALE	Stage III	1	1.49041
TCGA-BT-A20Q-01	73	MALE	Stage IV	1	1.62466
TCGA-BT-A20R-01	79	FEMALE	Stage IV	1	0.421918
TCGA-BT-A20T-01	63	MALE	Stage IV	1	1.2411
TCGA-BT-A20U-01	70	FEMALE	Stage III	1	1.24658
TCGA-BT-A20V-01	59	FEMALE	Stage IV	1	0.421918
TCGA-BT-A20W-01	71	MALE	Stage II	1	0.69589
TCGA-BT-A20X-01	56	MALE	Stage IV	1	0.687671
TCGA-BT-A2LA-01	54	MALE	Stage III	0	1.43014
TCGA-BT-A2LB-01	73	FEMALE	Stage III	1	1.34795
TCGA-BT-A2LD-01	78	FEMALE	Stage IV	1	1.70685
TCGA-BT-A3PH-01	76	MALE	Stage IV	1	0.389041
TCGA-BT-A3PJ-01	76	MALE	Stage III	0	2.16164
TCGA-BT-A3PK-01	80	MALE	Stage II	1	0.830137
TCGA-BT-A42C-01	64	MALE	Stage II	0	2.39178
TCGA-BT-A42E-01	74	MALE	Stage III	0	3.03562
TCGA-BT-A42F-01	64	MALE	Stage IV	0	2.36712
TCGA-C4-A0EZ-01	69	FEMALE	Stage IV	1	0.747945
TCGA-C4-A0F0-01	60	MALE	Stage II	0	0.161644
TCGA-C4-A0F1-01	71	MALE	Stage III	0	0.243836
TCGA-C4-A0F6-01	82	FEMALE	Stage III	0	1.91781
TCGA-C4-A0F7-01	77	MALE	Stage IV	1	0.169863
TCGA-CF-A1HR-01	62	MALE	Stage III	0	1.06575
TCGA-CF-A1HS-01	75	FEMALE	Stage III	0	1.04658
TCGA-CF-A27C-01	52	MALE	Stage III	0	1.16438
TCGA-CF-A3MF-01	34	MALE	Stage III	0	1.04932
TCGA-CF-A3MG-01	48	MALE	Stage II	0	1.01096
TCGA-CF-A3MH-01	75	MALE	Stage II	0	1.09041
TCGA-CF-A3MI-01	62	MALE	Stage II	0	1.0137
TCGA-CF-A47S-01	41	MALE	Stage II	0	0.912329
TCGA-CF-A47T-01	58	FEMALE	Stage II	1	1.05479
TCGA-CF-A47V-01	52	MALE	Stage II	0	1.03836
TCGA-CF-A47W-01	42	MALE	Stage II	0	1.00822
TCGA-CF-A47X-01	60	MALE	Stage II	0	1.05205
TCGA-CF-A47Y-01	55	MALE	Stage II	0	1.02192
TCGA-CF-A5U8-01	59	MALE	Stage II	0	1.09315
TCGA-CF-A5UA-01	67	MALE	Stage II	0	1
TCGA-CF-A7I0-01	54	MALE	Stage II	0	1.00822
TCGA-CF-A8HX-01	55	FEMALE	Stage II	0	0.945205
TCGA-CF-A8HY-01	59	MALE	Stage II	0	0.945205
TCGA-CF-A9FF-01	52	MALE	Stage II	0	0.989041
TCGA-CF-A9FL-01	85	MALE	Stage III	1	1.54795
TCGA-CF-A9FM-01	50	MALE	Stage I	0	1.09041
TCGA-CU-A0YN-01	60	MALE	Stage III	1	1.07671
TCGA-CU-A0YO-01	84	MALE	Stage IV	1	0.408219
TCGA-CU-A0YR-01	83	MALE	Stage IV	1	1.26027
TCGA-CU-A3KJ-01	75	MALE	Stage III	0	1.53973
TCGA-CU-A3QU-01	58	MALE	Stage IV	0	0.432877
TCGA-CU-A3YL-01	67	MALE	Stage III	0	2.48219
TCGA-CU-A5W6-01	70	MALE	Stage III	1	0.153425
TCGA-CU-A72E-01	76	MALE	Stage IV	1	1.13151
TCGA-DK-A1A3-01	60	MALE	Stage IV	1	1.82192
TCGA-DK-A1A5-01	79	MALE	Stage II	1	0.178082
TCGA-DK-A1A6-01	53	MALE	Stage IV	0	5.53425
TCGA-DK-A1A7-01	67	FEMALE	Stage IV	0	1.53425
TCGA-DK-A1AA-01	57	MALE	Stage III	0	1.58356
TCGA-DK-A1AB-01	74	FEMALE	Stage IV	1	1.39178
TCGA-DK-A1AC-01	72	MALE	Stage III	0	10.9068
TCGA-DK-A1AD-01	69	MALE	Stage IV	0	9.36986
TCGA-DK-A1AE-01	84	MALE	Stage III	0	1.34521
TCGA-DK-A1AF-01	84	FEMALE	Stage IV	0	1.46849
TCGA-DK-A1AG-01	65	MALE	Stage III	0	1.30137
TCGA-DK-A2HX-01	80	FEMALE	Stage IV	1	3.89041
TCGA-DK-A2I1-01	73	FEMALE	Stage II	0	1.49589
TCGA-DK-A2I2-01	63	FEMALE	Stage IV	1	0.649315
TCGA-DK-A2I4-01	79	MALE	Stage III	0	11.8986
TCGA-DK-A2I6-01	81	MALE	Stage IV	0	7.27671
TCGA-DK-A3IK-01	87	MALE	Stage IV	1	0.4
TCGA-DK-A3IL-01	79	FEMALE	Stage IV	1	1.13151
TCGA-DK-A3IM-01	76	MALE	Stage III	1	0.679452
TCGA-DK-A3IN-01	72	MALE	Stage III	1	0.684932
TCGA-DK-A3IQ-01	74	MALE	Stage III	1	1.47671
TCGA-DK-A3IS-01	68	MALE	Stage II	0	4.18904
TCGA-DK-A3IT-01	62	MALE	Stage III	0	1.77534
TCGA-DK-A3IU-01	58	MALE	Stage II	1	1.93425
TCGA-DK-A3IV-01	60	MALE	Stage II	1	0.805479
TCGA-DK-A3WW-01	57	MALE	Stage III	0	1.73425
TCGA-DK-A3WX-01	67	FEMALE	Stage III	1	0.879452
TCGA-DK-A3WY-01	67	FEMALE	Stage III	0	13.6082
TCGA-DK-A3X1-01	78	FEMALE	Stage III	0	5.50411
TCGA-DK-A3X2-01	85	MALE	Stage IV	1	1.49863
TCGA-DK-A6AV-01	82	FEMALE	Stage II	0	5.34795
TCGA-DK-A6AW-01	70	MALE	Stage II	0	4.4411
TCGA-DK-A6B0-01	61	MALE	Stage II	0	6.38356
TCGA-DK-A6B1-01	67	MALE	Stage II	0	5.6137
TCGA-DK-A6B2-01	70	MALE	Stage IV	0	1.30685
TCGA-DK-A6B5-01	45	MALE	Stage IV	0	4.22466
TCGA-DK-A6B6-01	57	MALE	Stage II	0	3.05479
TCGA-DK-AA6L-01	48	MALE	Stage IV	1	3.1863
TCGA-DK-AA6M-01	64	FEMALE	Stage II	0	4.33425
TCGA-DK-AA6P-01	72	FEMALE	Stage II	0	1.25205
TCGA-DK-AA6Q-01	61	FEMALE	Stage IV	1	1.13151
TCGA-DK-AA6R-01	68	MALE	Stage IV	0	13.811
TCGA-DK-AA6S-01	60	MALE	Stage III	0	13.8356
TCGA-DK-AA6T-01	63	MALE	Stage II	0	1.56712
TCGA-DK-AA6U-01	64	MALE	Stage II	0	1.58356
TCGA-DK-AA6W-01	78	MALE	Stage II	1	1.13699
TCGA-DK-AA6X-01	63	MALE	Stage II	0	1.27945
TCGA-DK-AA71-01	71	MALE	Stage II	0	1.13699
TCGA-DK-AA74-01	75	MALE	Stage III	0	4.67945
TCGA-DK-AA75-01	82	MALE	Stage III	1	0.931507
TCGA-DK-AA76-01	64	FEMALE	Stage II	0	1.00274
TCGA-DK-AA77-01	61	MALE	Stage II	0	1.69315
TCGA-E5-A2PC-01	61	FEMALE	Stage IV	0	3.63288
TCGA-E5-A4TZ-01	64	MALE	Stage IV	1	1.27945
TCGA-E5-A4U1-01	72	MALE	Stage II	0	3.23562
TCGA-E7-A3X6-01	70	MALE	Stage II	1	2.47671
TCGA-E7-A3Y1-01	57	MALE	Stage II	0	0.446575
TCGA-E7-A4IJ-01	56	MALE	Stage II	1	1.84658
TCGA-E7-A4XJ-01	66	MALE	Stage II	1	0.186301
TCGA-E7-A519-01	72	MALE	Stage II	0	1.39178
TCGA-E7-A541-01	66	MALE	Stage II	1	2.13151
TCGA-E7-A5KE-01	78	FEMALE	Stage II	0	0.0465753
TCGA-E7-A5KF-01	67	MALE	Stage II	0	0.0547945
TCGA-E7-A677-01	81	MALE	Stage II	0	2.24658
TCGA-E7-A678-01	55	MALE	Stage III	0	2.1863
TCGA-E7-A6MD-01	66	MALE	Stage IV	0	0.353425
TCGA-E7-A6ME-01	75	MALE	Stage II	0	2.00274
TCGA-E7-A6MF-01	37	MALE	Stage II	0	2.05479
TCGA-E7-A7DU-01	73	MALE	Stage III	0	0.0767123
TCGA-E7-A7DV-01	44	MALE	Stage IV	0	0.10137
TCGA-E7-A7PW-01	63	MALE	Stage III	0	1.13973
TCGA-E7-A7XN-01	66	MALE	Stage III	0	1.1726
TCGA-E7-A85H-01	64	MALE	Stage III	0	1.07945
TCGA-E7-A8O7-01	52	MALE	Stage II	0	1.27671
TCGA-E7-A8O8-01	59	MALE	Stage II	0	0.0356164
TCGA-E7-A97P-01	73	MALE	Stage II	1	1.19726
TCGA-E7-A97Q-01	60	FEMALE	Stage IV	1	0.673973
TCGA-FD-A3B3-01	74	FEMALE	Stage III	1	2.66849
TCGA-FD-A3B4-01	55	FEMALE	Stage III	1	1.39726
TCGA-FD-A3B5-01	86	MALE	Stage IV	1	0.745205
TCGA-FD-A3B6-01	75	MALE	Stage II	1	2.75342
TCGA-FD-A3B7-01	66	MALE	Stage III	1	0.334247
TCGA-FD-A3B8-01	56	MALE	Stage II	0	1.05205
TCGA-FD-A3N5-01	69	MALE	Stage II	1	1.87671
TCGA-FD-A3N6-01	43	FEMALE	Stage II	0	2.33151
TCGA-FD-A3NA-01	60	MALE	Stage II	0	5.05479
TCGA-FD-A3SJ-01	59	MALE	Stage IV	1	2.02466
TCGA-FD-A3SL-01	60	MALE	Stage IV	1	1.95068
TCGA-FD-A3SM-01	70	MALE	Stage IV	1	1.49863
TCGA-FD-A3SN-01	79	MALE	Stage III	0	2.43014
TCGA-FD-A3SO-01	68	MALE	Stage IV	1	0.460274
TCGA-FD-A3SP-01	60	MALE	Stage III	0	2.14521
TCGA-FD-A3SQ-01	62	MALE	Stage IV	1	3.89863
TCGA-FD-A3SR-01	68	MALE	Stage IV	1	1.64932
TCGA-FD-A3SS-01	66	MALE	Stage IV	1	1.07123
TCGA-FD-A43N-01	76	MALE	Stage III	0	1.91507
TCGA-FD-A43P-01	74	MALE	Stage II	0	2.27945
TCGA-FD-A43S-01	71	FEMALE	Stage III	0	1.24658
TCGA-FD-A43U-01	70	MALE	Stage IV	0	1.74247
TCGA-FD-A43X-01	84	MALE	Stage II	0	0.30137
TCGA-FD-A43Y-01	65	MALE	Stage III	1	1.29863
TCGA-FD-A5BR-01	57	MALE	Stage II	0	2.2274
TCGA-FD-A5BS-01	68	MALE	Stage III	0	4.49041
TCGA-FD-A5BT-01	84	MALE	Stage III	1	0.89863
TCGA-FD-A5BU-01	76	FEMALE	Stage II	0	1.61096
TCGA-FD-A5BV-01	47	FEMALE	Stage III	1	0.446575
TCGA-FD-A5BX-01	82	MALE	Stage IV	1	0.473973
TCGA-FD-A5BY-01	63	FEMALE	Stage III	0	0.687671
TCGA-FD-A5BZ-01	77	FEMALE	Stage IV	1	2.28767
TCGA-FD-A5C0-01	61	MALE	Stage IV	1	1.50685
TCGA-FD-A5C1-01	61	FEMALE	Stage III	0	4.90959
TCGA-FD-A62N-01	69	MALE	Stage III	0	0.224658
TCGA-FD-A62O-01	74	MALE	Stage IV	1	0.591781
TCGA-FD-A62P-01	76	MALE	Stage II	1	0.523288
TCGA-FD-A62S-01	60	FEMALE	Stage III	1	1.11233
TCGA-FD-A6TA-01	58	MALE	Stage IV	0	5.23836
TCGA-FD-A6TB-01	82	MALE	Stage III	0	1.56712
TCGA-FD-A6TC-01	79	FEMALE	Stage III	0	0.512329
TCGA-FD-A6TD-01	77	MALE	Stage III	1	1.05753
TCGA-FD-A6TE-01	54	MALE	Stage IV	0	1.03014
TCGA-FD-A6TF-01	80	FEMALE	Stage IV	1	0.189041
TCGA-FD-A6TG-01	73	MALE	Stage IV	1	0.254795
TCGA-FD-A6TH-01	63	MALE	Stage IV	1	0.358904
TCGA-FD-A6TI-01	73	MALE	Stage IV	1	0.805479
TCGA-FD-A6TK-01	60	MALE	Stage III	0	0.90411
TCGA-FJ-A3Z7-01	76	MALE	Stage IV	0	2.58904
TCGA-FJ-A3Z9-01	72	MALE	Missing	1	1.05479
TCGA-FJ-A3ZE-01	65	MALE	Stage IV	1	0.887671
TCGA-FJ-A3ZF-01	73	MALE	Stage III	0	1.43562
TCGA-FJ-A871-01	49	MALE	Stage III	1	0.745205
TCGA-FT-A3EE-01	80	FEMALE	Stage III	1	0.271233
TCGA-FT-A61P-01	76	MALE	Stage IV	0	0.923288
TCGA-G2-A2EC-01	58	FEMALE	Stage II	1	1.90685
TCGA-G2-A2EF-01	50	MALE	Stage II	0	5.16164
TCGA-G2-A2EJ-01	56	FEMALE	Stage II	0	4
TCGA-G2-A2EK-01	57	MALE	Stage II	0	1.32877
TCGA-G2-A2EL-01	77	MALE	Stage II	1	2.24384
TCGA-G2-A2EO-01	69	MALE	Stage III	1	4.94247
TCGA-G2-A2ES-01	85	MALE	Stage II	1	2.75068
TCGA-G2-A3IB-01	66	MALE	Stage II	1	0.60274
TCGA-G2-A3IE-01	51	MALE	Stage II	1	1.67671
TCGA-G2-A3VY-01	66	MALE	Stage II	0	1.46849
TCGA-G2-AA3B-01	75	FEMALE	Stage II	0	5.50137
TCGA-G2-AA3C-01	66	MALE	Stage IV	1	0.578082
TCGA-G2-AA3D-01	60	MALE	Stage IV	0	5.86027
TCGA-G2-AA3F-01	77	MALE	Stage IV	0	2.44658
TCGA-GC-A3BM-01	70	MALE	Stage II	1	1.78356
TCGA-GC-A3I6-01	45	MALE	Stage III	1	1.72603
TCGA-GC-A3OO-01	79	MALE	Stage II	0	1.31781
TCGA-GC-A3RB-01	54	MALE	Stage III	0	1.59452
TCGA-GC-A3RC-01	59	MALE	Stage II	0	1.32603
TCGA-GC-A3RD-01	83	FEMALE	Stage III	0	1.1726
TCGA-GC-A3WC-01	80	FEMALE	Stage III	0	1.47945
TCGA-GC-A3YS-01	61	MALE	Stage IV	0	2.07671
TCGA-GC-A4ZW-01	71	MALE	Stage III	0	0.0410959
TCGA-GC-A6I1-01	90	FEMALE	Stage II	1	0.745205
TCGA-GC-A6I3-01	90	FEMALE	Stage IV	0	1.1589
TCGA-GD-A2C5-01	53	FEMALE	Stage IV	0	2.22466
TCGA-GD-A3OP-01	84	FEMALE	Stage IV	0	0.175342
TCGA-GD-A3OQ-01	48	MALE	Stage IV	0	0.260274
TCGA-GD-A3OS-01	54	FEMALE	Stage II	0	1.74795
TCGA-GD-A6C6-01	64	MALE	Stage III	0	0.183562
TCGA-GD-A76B-01	86	FEMALE	Stage II	0	0.613699
TCGA-GU-A42P-01	72	MALE	Stage IV	1	0.909589
TCGA-GU-A42Q-01	67	MALE	Stage III	1	0.942466
TCGA-GU-A42R-01	68	MALE	Stage IV	1	1.58082
TCGA-GU-A762-01	87	MALE	Stage IV	1	0.635616
TCGA-GU-A763-01	72	MALE	Stage III	0	2.73151
TCGA-GU-A764-01	66	MALE	Stage II	0	1.67123
TCGA-GU-A766-01	62	MALE	Stage II	0	1.31507
TCGA-GU-A767-01	81	MALE	Stage IV	1	0.394521
TCGA-GU-AATO-01	75	MALE	Stage IV	1	0.887671
TCGA-GU-AATP-01	74	MALE	Stage IV	0	2.74795
TCGA-GU-AATQ-01	68	MALE	Stage III	1	0.583562
TCGA-GV-A3JV-01	66	MALE	Stage IV	1	1.18904
TCGA-GV-A3JW-01	74	MALE	Stage II	0	1.77808
TCGA-GV-A3JX-01	59	MALE	Stage III	0	1.59178
TCGA-GV-A3JZ-01	55	MALE	Stage IV	0	1.65205
TCGA-GV-A3QF-01	79	MALE	Stage IV	1	1.69041
TCGA-GV-A3QH-01	67	MALE	Stage II	1	0.706849
TCGA-GV-A3QI-01	47	MALE	Stage III	0	3.0411
TCGA-GV-A3QK-01	56	FEMALE	Stage IV	0	2.27945
TCGA-GV-A40E-01	75	MALE	Stage II	1	0.715068
TCGA-GV-A40G-01	77	MALE	Stage II	0	1.58904
TCGA-GV-A6ZA-01	54	MALE	Stage II	0	1.89315
TCGA-H4-A2HO-01	53	MALE	Stage III	0	0.126027
TCGA-H4-A2HQ-01	64	FEMALE	Stage IV	0	1.61644
TCGA-HQ-A2OE-01	69	MALE	Missing	0	3.21644
TCGA-HQ-A2OF-01	52	FEMALE	Stage III	0	5.33425
TCGA-HQ-A5ND-01	78	MALE	Stage IV	1	0.750685
TCGA-HQ-A5NE-01	57	MALE	Stage III	1	1.0137
TCGA-K4-A3WS-01	66	MALE	Stage III	0	2.08493
TCGA-K4-A3WU-01	87	MALE	Stage III	0	0.287671
TCGA-K4-A3WV-01	77	FEMALE	Stage II	0	1.76986
TCGA-K4-A4AB-01	76	MALE	Stage III	0	0.230137
TCGA-K4-A4AC-01	83	MALE	Stage II	1	0.761644
TCGA-K4-A54R-01	59	MALE	Stage II	0	2.30685
TCGA-K4-A5RH-01	69	MALE	Stage III	0	0.756164
TCGA-K4-A5RI-01	67	FEMALE	Stage III	1	0.975342
TCGA-K4-A5RJ-01	75	MALE	Stage II	0	1.47671
TCGA-K4-A6FZ-01	75	FEMALE	Stage III	0	0.150685
TCGA-K4-A6MB-01	64	MALE	Stage IV	0	1.28493
TCGA-K4-A83P-01	77	MALE	Stage IV	0	1.35616
TCGA-K4-AAQO-01	56	MALE	Stage III	0	0.983562
TCGA-KQ-A41N-01	73	MALE	Stage III	0	4.39452
TCGA-KQ-A41O-01	84	MALE	Stage IV	0	4.2137
TCGA-KQ-A41P-01	76	MALE	Stage IV	0	2.99726
TCGA-KQ-A41Q-01	89	MALE	Stage III	0	3.91507
TCGA-KQ-A41R-01	80	FEMALE	Stage II	0	3.69863
TCGA-KQ-A41S-01	87	FEMALE	Stage III	0	0.0958904
TCGA-LC-A66R-01	78	MALE	Stage IV	0	1.27671
TCGA-LT-A5Z6-01	56	MALE	Stage II	0	1.29863
TCGA-LT-A8JT-01	69	FEMALE	Stage II	0	1.75616
TCGA-MV-A51V-01	75	MALE	Stage III	0	1.12329
TCGA-PQ-A6FI-01	70	MALE	Stage II	0	1.01918
TCGA-PQ-A6FN-01	78	FEMALE	Stage III	0	1.38904
TCGA-R3-A69X-01	70	MALE	Stage III	0	1.1863
TCGA-S5-A6DX-01	83	MALE	Stage IV	1	0.153425
TCGA-S5-AA26-01	46	MALE	Stage III	0	1.37808
TCGA-SY-A9G0-01	82	MALE	Stage IV	1	2.76164
TCGA-SY-A9G5-01	66	MALE	Stage III	0	3.24932
TCGA-UY-A78K-01	60	MALE	Stage IV	1	1.46849
TCGA-UY-A78L-01	62	MALE	Stage IV	0	3.08767
TCGA-UY-A78M-01	81	FEMALE	Stage IV	1	1.89041
TCGA-UY-A78N-01	80	MALE	Stage IV	1	7.23562
TCGA-UY-A78O-01	75	FEMALE	Stage II	0	6.33425
TCGA-UY-A78P-01	78	FEMALE	Stage II	0	6.52055
TCGA-UY-A8OB-01	63	MALE	Stage IV	0	5.77808
TCGA-UY-A8OC-01	90	MALE	Stage IV	1	0.252055
TCGA-UY-A8OD-01	68	FEMALE	Stage II	0	9.40274
TCGA-UY-A9PA-01	48	MALE	Stage III	0	2.93699
TCGA-UY-A9PB-01	49	MALE	Stage III	0	2.46301
TCGA-UY-A9PD-01	80	MALE	Stage III	0	1.48493
TCGA-UY-A9PE-01	86	MALE	Stage IV	0	0.517808
TCGA-UY-A9PF-01	77	MALE	Stage IV	0	0.320548
TCGA-UY-A9PH-01	73	MALE	Stage II	0	4.27671
TCGA-XF-A8HB-01	50	FEMALE	Stage II	0	3.75342
TCGA-XF-A8HC-01	79	MALE	Stage IV	1	0.547945
TCGA-XF-A8HD-01	77	MALE	Stage III	0	8.12055
TCGA-XF-A8HE-01	47	MALE	Stage III	0	10.4575
TCGA-XF-A8HF-01	80	MALE	Stage III	1	8.09315
TCGA-XF-A8HG-01	69	MALE	Stage III	1	1.27945
TCGA-XF-A8HH-01	61	FEMALE	Stage IV	1	0.156164
TCGA-XF-A8HI-01	57	FEMALE	Stage IV	1	1.49041
TCGA-XF-A9SH-01	65	FEMALE	Stage II	1	5.4
TCGA-XF-A9SI-01	73	FEMALE	Stage II	0	6.63836
TCGA-XF-A9SJ-01	83	MALE	Stage IV	1	0.268493
TCGA-XF-A9SK-01	65	MALE	Stage IV	1	1.33151
TCGA-XF-A9SL-01	69	MALE	Stage IV	1	5.53425
TCGA-XF-A9SM-01	76	MALE	Stage III	0	2.87123
TCGA-XF-A9SP-01	59	MALE	Stage III	1	1.24384
TCGA-XF-A9ST-01	68	MALE	Stage III	1	0.350685
TCGA-XF-A9SU-01	74	FEMALE	Stage IV	1	0.49863
TCGA-XF-A9SV-01	82	MALE	Stage IV	1	1.06301
TCGA-XF-A9SW-01	85	MALE	Stage IV	1	0.991781
TCGA-XF-A9SX-01	63	FEMALE	Stage IV	1	1.96986
TCGA-XF-A9SY-01	60	FEMALE	Stage IV	0	1.75342
TCGA-XF-A9SZ-01	79	MALE	Stage IV	1	2.35342
TCGA-XF-A9T0-01	68	MALE	Stage III	0	2.18904
TCGA-XF-A9T2-01	54	MALE	Stage III	1	1.57534
TCGA-XF-A9T3-01	69	FEMALE	Stage IV	0	0.186301
TCGA-XF-A9T4-01	48	MALE	Stage IV	1	1.35616
TCGA-XF-A9T5-01	78	FEMALE	Stage IV	0	5.55342
TCGA-XF-A9T6-01	88	FEMALE	Stage III	0	0.175342
TCGA-XF-A9T8-01	64	MALE	Stage III	1	1.14521
TCGA-XF-AAME-01	64	FEMALE	Stage II	1	7.74795
TCGA-XF-AAMG-01	49	MALE	Stage III	0	9.21644
TCGA-XF-AAMH-01	80	MALE	Stage IV	1	0.942466
TCGA-XF-AAMJ-01	70	MALE	Stage III	1	4.57534
TCGA-XF-AAML-01	75	MALE	Stage II	1	0.635616
TCGA-XF-AAMQ-01	59	FEMALE	Stage II	0	5.96438
TCGA-XF-AAMR-01	48	MALE	Stage III	0	7.64384
TCGA-XF-AAMT-01	75	FEMALE	Stage IV	1	0.246575
TCGA-XF-AAMW-01	79	FEMALE	Stage IV	1	0.693151
TCGA-XF-AAMX-01	87	FEMALE	Stage III	1	0.564384
TCGA-XF-AAMY-01	78	MALE	Stage III	0	8.24932
TCGA-XF-AAMZ-01	81	FEMALE	Stage IV	1	3.69315
TCGA-XF-AAN0-01	68	MALE	Stage IV	1	4.70685
TCGA-XF-AAN1-01	75	FEMALE	Stage III	1	2.57808
TCGA-XF-AAN2-01	73	MALE	Stage II	1	5.12055
TCGA-XF-AAN3-01	76	MALE	Stage IV	0	7.19178
TCGA-XF-AAN4-01	77	FEMALE	Stage III	1	2.25479
TCGA-XF-AAN5-01	61	FEMALE	Stage III	0	6.28219
TCGA-XF-AAN7-01	60	MALE	Stage IV	1	1.54795
TCGA-XF-AAN8-01	74	FEMALE	Stage III	1	0.323288
TCGA-YC-A89H-01	78	FEMALE	Stage II	0	1.56986
TCGA-YC-A8S6-01	71	MALE	Stage II	0	0.80274
TCGA-YC-A9TC-01	71	MALE	Stage IV	1	0.0547945
TCGA-YF-AA3L-01	47	FEMALE	Stage II	0	0.99726
TCGA-YF-AA3M-01	57	MALE	Stage II	0	1.13699
TCGA-ZF-A9R0-01	82	MALE	Stage III	1	1.86301
TCGA-ZF-A9R1-01	81	MALE	Stage IV	0	2.11781
TCGA-ZF-A9R2-01	75	MALE	Stage II	0	1.7589
TCGA-ZF-A9R3-01	53	FEMALE	Stage II	1	2.6
TCGA-ZF-A9R4-01	83	MALE	Stage II	0	2.52329
TCGA-ZF-A9R5-01	59	MALE	Stage III	0	2.9863
TCGA-ZF-A9R7-01	76	FEMALE	Stage II	0	1.82192
TCGA-ZF-A9R9-01	58	MALE	Stage IV	1	2.36712
TCGA-ZF-A9RC-01	77	MALE	Stage III	0	7.85753
TCGA-ZF-A9RD-01	75	FEMALE	Stage IV	1	1.11781
TCGA-ZF-A9RE-01	78	FEMALE	Stage II	1	0.290411
TCGA-ZF-A9RF-01	74	MALE	Stage II	0	5.33973
TCGA-ZF-A9RL-01	61	MALE	Stage II	0	7.40548
TCGA-ZF-A9RM-01	70	MALE	Stage II	0	3.9863
TCGA-ZF-A9RN-01	67	FEMALE	Stage III	1	1.68493
TCGA-ZF-AA4N-01	74	MALE	Stage II	1	0.241096
TCGA-ZF-AA4R-01	67	MALE	Stage IV	1	2.83836
TCGA-ZF-AA4T-01	65	MALE	Stage IV	1	1.6411
TCGA-ZF-AA4U-01	70	MALE	Stage III	1	0.717808
TCGA-ZF-AA4V-01	66	MALE	Stage III	0	4.94795
TCGA-ZF-AA4W-01	56	MALE	Stage III	0	5.0137
TCGA-ZF-AA4X-01	56	MALE	Stage II	0	5.6
TCGA-ZF-AA51-01	69	FEMALE	Stage II	0	4.69589
TCGA-ZF-AA52-01	70	MALE	Stage III	1	2.95068
TCGA-ZF-AA53-01	60	MALE	Stage II	0	4.82466
TCGA-ZF-AA54-01	71	MALE	Stage III	1	1.61644
TCGA-ZF-AA56-01	79	FEMALE	Stage III	1	0.709589
TCGA-ZF-AA58-01	61	FEMALE	Stage IV	0	4.51781
TCGA-ZF-AA5H-01	60	FEMALE	Stage IV	0	2.45753
TCGA-ZF-AA5N-01	62	FEMALE	Stage IV	1	0.460274
TCGA-ZF-AA5P-01	65	MALE	Stage IV	0	1.01918
GSE13507
Sample	Age	Gender	pStage	OS	OS.time（year）
GSM340612	58	MALE	Stage II	0	10.8275
GSM340613	77	FEMALE	Stage III	1	1.0475
GSM340614	64	MALE	Stage III	0	10.7475
GSM340618	75	MALE	Stage III	1	0.0858333
GSM340620	61	MALE	Stage IV	1	1.38917
GSM340623	71	FEMALE	Stage III	1	0.260833
GSM340628	56	MALE	Stage III	0	10.0417
GSM340630	38	MALE	Stage II	1	5.525
GSM340633	64	MALE	Stage III	1	1.21417
GSM340634	68	MALE	Stage III	0	9.6525
GSM340636	65	FEMALE	Stage II	0	10.1
GSM340648	58	MALE	Stage II	0	7.56083
GSM340653	73	MALE	Stage III	1	2.1525
GSM340654	51	MALE	Stage III	1	0.855833
GSM340660	62	MALE	Stage II	0	6.8025
GSM340665	78	MALE	Stage IV	1	0.725
GSM340672	72	MALE	Stage III	1	1.25833
GSM340673	60	FEMALE	Stage II	1	0.935833
GSM340674	60	MALE	Stage II	0	5.78583
GSM340677	64	MALE	Stage II	0	5.43583
GSM340678	73	MALE	Stage III	1	0.9975
GSM340684	76	MALE	Stage III	1	0.866667
GSM340693	80	FEMALE	Stage II	0	4.70583
GSM340694	67	MALE	Stage II	0	4.625
GSM340696	71	MALE	Stage III	1	0.958333
GSM340697	60	MALE	Stage III	1	1.48917
GSM340700	85	MALE	Stage II	1	1.28333
GSM340701	59	FEMALE	Stage III	0	4.03583
GSM340702	65	FEMALE	Stage IV	1	0.375
GSM340704	73	MALE	Stage III	1	0.435833
GSM340705	66	MALE	Stage III	0	3.8
GSM340706	66	MALE	Stage II	0	3.76083
GSM340709	59	FEMALE	Stage II	1	0.494167
GSM340712	79	MALE	Stage III	1	0.541667
GSM340714	66	MALE	Stage II	0	3.31417
GSM340715	61	MALE	Stage II	0	3.2475
GSM340718	55	MALE	Stage II	0	3.06917
GSM340720	50	MALE	Stage II	0	2.34167
GSM340721	78	MALE	Stage II	1	0.3275
GSM340723	81	FEMALE	Stage III	1	1.25833
GSM340725	80	MALE	Stage III	0	2.8525
GSM340727	71	MALE	Stage III	1	0.9225
GSM340728	73	FEMALE	Stage III	1	0.480833
GSM340729	87	MALE	Stage II	0	2.75583
GSM340731	82	MALE	Stage II	1	0.769167
GSM340732	78	FEMALE	Stage III	1	0.591667
GSM340733	60	MALE	Stage II	1	1.4275
GSM340746	66	MALE	Stage II	0	1.85583
GSM340747	74	MALE	Stage IV	1	0.5725
GSM340757	65	MALE	Stage II	0	6.60833
GSM340758	59	FEMALE	Stage III	1	1.28917
GSM340759	64	MALE	Stage IV	1	2.2025
GSM340760	70	MALE	Stage III	1	1.10583
GSM340761	66	MALE	Stage III	1	0.533333
GSM340762	77	MALE	Stage III	1	0.889167
GSM340763	67	MALE	Stage III	0	1.51083
GSM340764	51	MALE	Stage III	0	1.28083
GSM340765	42	MALE	Stage III	0	0.983333
GSM340766	72	MALE	Stage II	0	0.905833
GSM340767	70	FEMALE	Stage II	0	0.835833
GSM340769	62	MALE	Stage II	0	0.441667
GSE31684
Sample	Age	Gender	OS	OS.time（year）
GSM786491	64.06	MALE	1	8.64887
GSM786492	62.14	MALE	1	1.09788
GSM786493	65.96	FEMALE	1	1.64819
GSM786494	56.1	MALE	1	1.36892
GSM786495	68	FEMALE	1	1.09514
GSM786496	69.93	MALE	1	0.36961
GSM786498	69.44	MALE	0	14.4504
GSM786499	47.47	MALE	1	9.03764
GSM786500	77.9	FEMALE	1	14.6256
GSM786502	65.11	MALE	1	8.55852
GSM786503	76.93	MALE	1	0.0328542
GSM786504	68.04	MALE	1	0.903491
GSM786505	68.03	FEMALE	1	0.260096
GSM786506	72.77	MALE	1	0.279261
GSM786507	59.65	FEMALE	0	0.054757
GSM786508	51.33	MALE	1	0.977413
GSM786509	73.32	MALE	0	2.60917
GSM786511	78.08	MALE	1	2.05613
GSM786512	68.75	MALE	1	1.10883
GSM786513	69.49	MALE	1	0.0903491
GSM786514	62.08	MALE	1	0.610541
GSM786515	72.72	FEMALE	1	0.273785
GSM786516	72.4	FEMALE	1	1.20192
GSM786518	74.61	MALE	1	4.85968
GSM786519	58.15	MALE	1	0.413415
GSM786520	52.99	FEMALE	1	0.774812
GSM786521	64.53	MALE	1	1.05407
GSM786522	56.47	MALE	0	6.04517
GSM786524	68.35	MALE	1	1.63176
GSM786525	68.72	FEMALE	1	0.443532
GSM786526	84.48	MALE	0	0.281999
GSM786528	91.08	FEMALE	1	0.235455
GSM786529	57.33	MALE	1	2.2998
GSM786530	77	FEMALE	1	0.826831
GSM786531	80.66	MALE	1	8.55305
GSM786532	74.92	FEMALE	1	0.276523
GSM786533	75.2	MALE	1	9.17727
GSM786535	69.75	MALE	1	0.465435
GSM786536	89.46	MALE	1	0.637919
GSM786537	53	FEMALE	1	1.41821
GSM786538	80.4	MALE	1	5.36619
GSM786540	55.56	MALE	0	3.72348
GSM786542	68.7	FEMALE	1	0.36961
GSM786543	61.14	MALE	1	6.62012
GSM786544	79.39	FEMALE	1	1.13895
GSM786545	84.11	FEMALE	1	5.44011
GSM786546	83.63	MALE	1	0.0657084
GSM786547	71.91	MALE	1	1.12252
GSM786548	74.68	MALE	1	9.11431
GSM786549	60.47	MALE	0	9.28679
GSM786550	81.49	MALE	1	0.818617
GSM786551	67.33	FEMALE	0	8.54757
GSM786552	84.02	MALE	1	0.648871
GSM786553	69.17	MALE	0	8.49007
GSM786554	72.87	MALE	1	2.71869
GSM786557	81.5	MALE	1	8.65435
GSM786560	74.09	MALE	0	8.1807
GSM786561	78.82	MALE	1	1.25667
GSM786562	67.15	MALE	1	0.553046
GSM786563	74.75	MALE	1	1.05955
GSM786564	66.19	MALE	1	5.60438
GSM786566	78.51	MALE	1	4.32854
GSM786568	69.63	MALE	0	7.06092
GSM786569	72.75	FEMALE	0	7.04723
GSM786570	80.46	MALE	1	1.46749
GSM786571	41.73	FEMALE	0	7.16222
GSM786573	58.21	MALE	0	6.75975
GSM786574	51.33	MALE	0	3.55921
GSM786575	50.67	MALE	0	2.80082
GSM786577	68.14	FEMALE	1	2.73785
GSM786578	82.72	MALE	1	0.985627
GSM786580	73.75	MALE	0	3.85216
GSM786582	64.83	MALE	1	0.476386
GSM786583	78.3	MALE	0	5.37988
E-MTAB-1803
Sample	Age	Gender	OS	OS.time（year）
FR_1_U133_2.CEL	82	MALE	1	0.0833333
FR_103_U133_2.CEL	57	MALE	0	4.5
FR_106_U133_2.CEL	52	MALE	1	1
FR_12_U133_2.CEL	81	MALE	1	2.16667
FR_120_U133_2.CEL	63	FEMALE	0	8.91667
FR_127_U133_2_2.CEL	69	MALE	1	7.83333
FR_134_U133_2.CEL	86	MALE	0	1.08333
FR_138_U133_2.CEL	68	MALE	1	0.25
FR_14_U133_2.CEL	79	MALE	1	0.333333
FR_15_U133_2.CEL	81	FEMALE	0	4.41667
FR_181_U133_2.CEL	45	MALE	0	1.66667
FR_182_U133_2.CEL	59	MALE	1	1.25
FR_186_U133_2.CEL	76	FEMALE	0	0.25
FR_19_U133_2.CEL	77	MALE	0	3.33333
FR_190_U133_2.CEL	57	MALE	1	4.5
FR_25_U133_2.CEL	73	MALE	0	6
FR_252_U133_2.CEL	53	MALE	1	7.25
FR_253_U133_2.CEL	61	MALE	1	2.5
FR_256_U133_2.CEL	69	MALE	0	8.66667
FR_259_U133_2.CEL	68	MALE	1	11
FR_267_U133_2.CEL	66	FEMALE	1	7.58333
FR_28_U133_2.CEL	69	MALE	0	4.08333
FR_290_U133_2.CEL	86	MALE	0	0.166667
FR_30_U133_2.CEL	89	MALE	1	0.916667
FR_31_U133_2.CEL	65	MALE	1	0.333333
FR_310_U133_2.CEL	70	MALE	0	7.16667
FR_32_U133_2.CEL	78	MALE	0	4.41667
FR_33_U133_2.CEL	60	MALE	0	3.25
FR_34_U133_2.CEL	75	MALE	0	3.91667
FR_36_U133_2_2.CEL	57	MALE	0	3.66667
FR_37_U133_2.CEL	74	FEMALE	1	3.33333
FR_39_U133_2_2.CEL	64	MALE	1	1.91667
FR_72_U133_2.CEL	50	MALE	0	2.58333
FR_075_U133_2.CEL	83	MALE	0	0.0833333
FR_76_U133_2.CEL	84	MALE	1	1.33333
FR_078_U133_2.CEL	73	MALE	0	1.75
FR_79_U133_2.CEL	62	MALE	0	0.0833333
FR_80_U133_2.CEL	77	MALE	1	0.416667
FR_81_U133_2.CEL	65	MALE	1	1.41667
FR_83_U133_2.CEL	67	MALE	1	0.166667
FR_84_U133_2.CEL	86	FEMALE	1	0.75
FR_96_U133_2.CEL	53	FEMALE	0	1.5
FR_99_U133_2.CEL	44	MALE	1	1.91667

## Sheet: S2
Table S2: Relative Fractions of tumor-infiltrating immune cells of 584 BLCA patients
Sample ID	B cells naive	B cells memory	Plasma cells	T cells CD8	T cells CD4 naive	T cells CD4 memory resting	T cells CD4 memory activated	T cells follicular helper	T cells regulatory (Tregs)	T cells gamma delta	NK cells resting	NK cells activated	Monocytes	Macrophages M0	Macrophages M1	Macrophages M2	Dendritic cells resting	Dendritic cells activated	Mast cells resting	Mast cells activated	Eosinophils	Neutrophils	ImmuneScore	StromalScore
TCGA-2F-A9KO-01	-0.535371	1	-0.0511521	0.7296	-0.642673	-0.545203	1	1	-0.633506	-0.420771	-0.665958	-0.530785	-0.271756	-0.183331	-0.0169378	-0.622229	-0.324219	0.0716877	-0.726223	-0.633214	1	-0.542951	1	0.613391
TCGA-2F-A9KP-01	1	-0.693426	-0.435191	-0.65237	1	-0.0993018	-0.635376	-0.598801	-0.633506	0.711004	0.232907	-0.67755	-0.196085	-0.594154	-0.664153	-0.622229	-0.565097	1	-0.726223	0.816632	-0.575315	-0.0502067	-1	-1
TCGA-2F-A9KQ-01	0.763789	-0.693426	-0.598709	-0.65237	1	-0.701041	-0.635376	0.317826	-0.633506	-0.177994	-0.665958	1	0.753413	-0.594154	-0.664153	-0.622229	-0.565097	-0.572338	1	-0.633214	-0.575315	-0.542951	-1	-0.671914
TCGA-2F-A9KR-01	-0.535371	1	-0.598709	-0.65237	1	-0.701041	-0.635376	0.511671	-0.633506	1	-0.665958	-0.67755	0.0810449	-0.594154	-0.664153	-0.622229	-0.334488	-0.23936	0.0192475	-0.633214	0.269581	-0.542951	-0.965616	-1
TCGA-2F-A9KT-01	0.516246	-0.693426	-0.237661	-0.65237	1	-0.701041	-0.635376	-0.598801	-0.633506	-0.695801	-0.665958	0.344704	-0.499288	-0.0993067	-0.664153	-0.622229	-0.565097	-0.572338	-0.726223	1	-0.448201	1	-0.78967	-0.5673
TCGA-2F-A9KW-01	-0.372425	-0.693426	-0.598709	-0.65237	0.51822	0.141482	-0.635376	-0.598801	-0.633506	0.498671	-0.665958	0.178888	-0.499288	1	-0.44746	0.190134	-0.565097	1	-0.726223	0.401764	0.879214	1	-0.252081	0.463908
TCGA-4Z-AA7M-01	-0.535371	-0.562767	-0.507073	-0.65237	1	-0.701041	-0.635376	-0.598801	-0.633506	-0.25162	1	-0.67755	0.118248	-0.396427	-0.664153	-0.622229	-0.565097	-0.572338	-0.726223	0.810935	-0.575315	-0.542951	-1	-0.812945
TCGA-4Z-AA7N-01	1	0.582879	-0.307458	-0.230995	-0.642673	0.745456	-0.115953	1	-0.633506	-0.695801	0.819575	-0.67755	0.431142	-0.113603	-0.664153	-0.622229	-0.565097	-0.185282	-0.210458	-0.633214	-0.575315	-0.542951	1	1
TCGA-4Z-AA7O-01	-0.535371	0.212592	1	1	-0.642673	-0.334872	0.0656741	0.875396	-0.356913	-0.0916272	-0.665958	-0.67755	-0.499288	-0.594154	-0.547975	-0.622229	0.23549	-0.201788	0.10162	-0.633214	-0.575315	-0.0701441	0.330823	-0.0549551
TCGA-4Z-AA7Q-01	-0.376408	-0.693426	0.796204	1	-0.642673	-0.701041	1	0.950929	-0.30137	-0.695801	-0.340953	-0.471307	1	-0.594154	0.373672	0.164306	-0.565097	0.625747	-0.0199407	-0.633214	-0.575315	-0.542951	1	0.540698
TCGA-4Z-AA7R-01	-0.377936	-0.635694	1	-0.65237	-0.642673	1	-0.635376	-0.598801	-0.633506	-0.695801	0.0346388	-0.67755	-0.499288	-0.594154	-0.664153	-0.622229	-0.565097	-0.572338	-0.726223	1	-0.575315	-0.13872	-1	-0.595104
TCGA-4Z-AA7S-01	-0.535371	1	-0.598709	-0.65237	0.49568	-0.701041	-0.635376	1	-0.633506	0.68865	-0.665958	-0.67755	-0.499288	-0.594154	-0.664153	-0.622229	-0.565097	-0.572338	-0.726223	0.602282	-0.575315	-0.542951	-1	-0.9659
TCGA-4Z-AA7W-01	-0.535371	-0.693426	-0.598709	1	-0.642673	-0.701041	1	0.317406	-0.633506	-0.695801	1	-0.196041	0.022948	-0.594154	-0.37586	0.0457787	-0.350085	-0.209042	-0.726223	-0.633214	-0.575315	-0.542951	1	0.755774
TCGA-4Z-AA7Y-01	-0.535371	1	-0.458613	-0.65237	-0.565476	0.221069	-0.635376	-0.598801	-0.633506	-0.335588	-0.665958	1	-0.499288	-0.594154	-0.664153	-0.622229	1	-0.572338	-0.726223	1	-0.0270866	-0.542951	-1	-1
TCGA-4Z-AA80-01	0.722262	-0.693426	0.939524	0.144645	0.256193	-0.701041	-0.635376	1	-0.633506	-0.695801	-0.0895035	0.137293	-0.499288	-0.594154	-0.664153	-0.622229	-0.565097	0.303933	-0.726223	1	0.401733	-0.542951	-1	-1
TCGA-4Z-AA81-01	-0.535371	0.749316	-0.598709	1	-0.642673	-0.701041	1	1	-0.633506	-0.695801	0.837869	0.0937766	-0.499288	-0.594154	-0.664153	0.606503	-0.565097	1	-0.67281	-0.633214	-0.575315	-0.444754	0.525582	-0.882458
TCGA-4Z-AA82-01	-0.43364	-0.278246	-0.598709	-0.65237	-0.642673	0.591197	-0.635376	-0.221456	-0.633506	-0.695801	-0.665958	1	-0.499288	-0.594154	-0.664153	-0.622229	1	1	0.431257	-0.582602	-0.575315	0.0104664	-0.25134	0.261852
TCGA-4Z-AA83-01	-0.239899	-0.693426	-0.598709	-0.65237	0.803587	-0.701041	-0.635376	-0.598801	1	-0.23044	-0.665958	1	-0.499288	-0.594154	-0.380454	-0.622229	1	0.678675	-0.726223	0.934146	-0.0617901	1	0.0662806	-0.212479
TCGA-4Z-AA84-01	-0.535371	0.264978	1	-0.453741	-0.408066	-0.701041	-0.635376	0.230909	-0.633506	-0.695801	1	-0.67755	-0.499288	1	-0.664153	-0.622229	-0.565097	-0.572338	-0.726223	1	-0.154074	-0.542951	-1	-0.524744
TCGA-4Z-AA86-01	-0.0967157	-0.693426	-0.598709	-0.250782	-0.492192	0.988357	1	0.0918567	-0.633506	-0.695801	1	-0.67755	-0.499288	-0.352405	-0.340937	1	0.108112	-0.572338	-0.726223	0.414009	-0.575315	0.726911	1	1
TCGA-4Z-AA87-01	-0.378229	-0.105737	1	1	-0.642673	-0.701041	0.507411	-0.0751592	-0.633506	1	-0.543847	-0.67755	0.267933	0.856684	0.95009	0.427822	-0.565097	-0.572338	-0.726223	-0.633214	-0.467702	-0.542951	0.263878	-0.358635
TCGA-4Z-AA89-01	0.884289	-0.693426	-0.239864	-0.65237	0.0912995	0.731416	-0.635376	1	-0.633506	1	-0.665958	1	-0.499288	-0.594154	-0.431716	-0.622229	-0.565097	-0.572338	-0.726223	-0.633214	1	-0.542951	-0.886072	-1
TCGA-5N-A9KI-01	0.333933	-0.292205	-0.598709	-0.65237	-0.642673	0.699305	-0.635376	-0.598801	0.707576	-0.695801	-0.665958	0.704573	-0.499288	-0.102522	-0.664153	0.0332718	0.160706	1	-0.726223	1	-0.575315	0.945312	0.352799	0.75108
TCGA-5N-A9KM-01	-0.535371	-0.693426	1	1	-0.642673	1	-0.0666217	-0.598801	-0.633506	-0.0477937	-0.665958	-0.435247	0.488508	-0.594154	0.0562282	1	-0.565097	-0.572338	-0.277351	-0.633214	-0.575315	-0.123148	0.527487	0.51886
TCGA-BL-A0C8-01	-0.535371	-0.253757	0.0779477	-0.65237	1	-0.701041	-0.635376	-0.598801	-0.633506	1	-0.510993	-0.67755	-0.499288	0.510006	-0.664153	-0.622229	-0.565097	0.0318454	0.595725	-0.633214	1	-0.0457901	-0.927376	-0.215879
TCGA-BL-A13I-01	-0.535371	-0.115367	-0.598709	-0.65237	-0.642673	1	-0.160236	-0.598801	1	-0.695801	0.0831161	-0.67755	0.39691	-0.594154	-0.194211	1	-0.565097	-0.572338	0.284914	-0.568303	-0.575315	-0.542951	1	1
TCGA-BL-A13J-01	-0.535371	-0.693426	-0.434516	-0.65237	1	-0.197018	0.259829	-0.527521	-0.633506	1	-0.133599	-0.67755	-0.499288	-0.594154	-0.664153	-0.622229	-0.565097	-0.572338	0.988675	-0.633214	1	1	-0.377565	0.197289
TCGA-BL-A3JM-01	-0.535371	-0.693426	-0.598709	1	-0.642673	-0.701041	1	-0.331505	-0.633506	-0.695801	-0.665958	0.494391	0.334066	0.936684	1	0.847603	-0.565097	-0.572338	0.977184	-0.633214	0.0991801	-0.542951	-0.877154	-0.302694
TCGA-BL-A5ZZ-01	-0.302669	-0.693426	-0.598709	-0.65237	-0.642673	0.642036	-0.635376	-0.598801	-0.633506	-0.695801	0.129247	1	1	1	-0.664153	1	-0.565097	0.783559	0.156734	-0.256112	-0.575315	0.492792	0.855407	1
TCGA-BT-A0S7-01	0.631721	1	-0.598709	-0.0728272	-0.642673	1	-0.635376	-0.598801	-0.633506	-0.695801	-0.665958	-0.67755	0.0134802	-0.594154	-0.664153	-0.0804605	-0.254164	-0.572338	-0.726223	1	-0.575315	-0.446933	-0.518164	0.200193
TCGA-BT-A0YX-01	0.44737	-0.693426	0.512132	1	-0.642673	-0.16616	0.782521	1	-0.472476	-0.695801	-0.438684	-0.340443	0.0628928	-0.594154	-0.0518635	-0.169954	0.291666	0.271777	-0.587799	-0.164791	-0.575315	1	0.915158	0.420129
TCGA-BT-A20J-01	-0.535371	0.926075	-0.317155	1	-0.642673	0.0898092	0.177382	0.0821905	1	-0.695801	-0.665958	0.556324	0.611097	-0.594154	1	0.754383	0.206198	-0.500354	-0.726223	-0.633214	-0.575315	-0.226449	1	0.272145
TCGA-BT-A20N-01	-0.535371	-0.693426	0.445843	-0.65237	1	-0.701041	1	-0.598801	-0.633506	0.632112	-0.665958	-0.0846185	-0.499288	0.851688	1	-0.622229	-0.565097	-0.572338	0.140361	-0.633214	0.485768	0.781815	-1	-0.763108
TCGA-BT-A20O-01	-0.535371	-0.693426	0.739162	1	-0.642673	-0.701041	1	-0.598801	0.705358	0.725817	-0.665958	-0.67755	-0.499288	-0.594154	0.82479	1	-0.565097	-0.572338	0.556404	-0.633214	-0.575315	0.251894	1	1
TCGA-BT-A20P-01	-0.526619	-0.693426	-0.598709	-0.65237	1	1	-0.635376	-0.598801	-0.633506	-0.159338	-0.395547	-0.67755	-0.499288	-0.594154	-0.664153	-0.622229	-0.565097	-0.572338	-0.726223	1	1	-0.542951	-1	-1
TCGA-BT-A20Q-01	-0.331286	-0.602201	1	-0.65237	-0.642673	1	1	-0.598801	0.398319	-0.695801	0.184869	-0.67755	-0.499288	-0.594154	0.623447	-0.622229	0.559713	-0.572338	-0.1835	-0.633214	-0.575315	-0.542951	0.75085	1
TCGA-BT-A20R-01	-0.429568	-0.693426	-0.598709	0.0337176	-0.642673	1	-0.635376	-0.598801	-0.633506	-0.695801	-0.665958	0.750605	-0.499288	1	-0.664153	-0.0157835	-0.565097	0.421097	1	-0.633214	-0.575315	0.00359042	0.110109	1
TCGA-BT-A20T-01	-0.535371	-0.693426	-0.598709	1	-0.642673	0.647866	0.381054	0.597503	1	-0.695801	-0.665958	0.97021	-0.499288	-0.388892	0.658145	-0.536339	1	0.164317	-0.472812	-0.633214	-0.575315	-0.490778	0.536982	0.865725
TCGA-BT-A20U-01	-0.535371	1	-0.598709	-0.335195	-0.642673	0.0336729	-0.635376	-0.598801	0.0951623	-0.695801	0.883213	-0.67755	-0.499288	0.425178	0.38598	-0.622229	1	-0.572338	-0.726223	0.607009	-0.575315	0.640811	-0.50318	0.0753908
TCGA-BT-A20V-01	-0.535371	0.2721	-0.598709	0.220922	-0.642673	1	0.463426	-0.598801	1	-0.695801	-0.665958	1	0.981919	-0.567097	0.855294	-0.622229	-0.294921	-0.380773	-0.726223	-0.0451845	-0.575315	-0.145633	-0.0939703	-1
TCGA-BT-A20W-01	0.154254	0.434018	-0.467067	-0.360642	-0.642673	1	-0.635376	0.173504	1	1	-0.665958	-0.67755	-0.499288	-0.594154	-0.664153	-0.622229	1	0.108886	0.340948	-0.633214	-0.0297731	-0.542951	0.0342391	-0.0378709
TCGA-BT-A20X-01	-0.535371	-0.693426	1	0.749467	-0.453141	-0.701041	0.562397	-0.598801	-0.587809	-0.695801	-0.503213	-0.168399	0.824961	-0.0323089	0.932268	-0.622229	-0.565097	-0.463485	-0.726223	1	0.314384	-0.425364	0.0967258	0.612561
TCGA-BT-A2LA-01	1	-0.693426	-0.598709	-0.65237	1	-0.701041	0.3453	-0.598801	-0.633506	1	-0.665958	-0.67755	-0.499288	0.812353	-0.664153	-0.622229	-0.565097	-0.572338	0.0768646	-0.633214	-0.575315	-0.542951	-1	-0.759216
TCGA-BT-A2LB-01	-0.382679	-0.693426	0.864769	-0.469762	0.113639	-0.701041	-0.508492	-0.598801	0.114054	-0.695801	0.991634	-0.67755	-0.499288	-0.594154	0.250765	-0.251174	-0.565097	1	-0.726223	0.468668	1	1	0.753301	1
TCGA-BT-A2LD-01	1	-0.693426	0.233643	0.268443	-0.642673	-0.665956	0.378991	-0.531909	1	1	-0.665958	-0.67755	-0.499288	0.73413	0.707496	-0.622229	-0.565097	-0.572338	-0.726223	-0.0967031	0.37231	0.910884	-0.315617	-0.0733166
TCGA-BT-A3PH-01	1	-0.693426	-0.598709	-0.65237	-0.642673	-0.141862	-0.635376	-0.598801	-0.633506	-0.423131	0.430064	-0.67755	-0.499288	0.792034	-0.664153	-0.622229	-0.565097	1	-0.667642	-0.633214	1	1	-1	-0.467535
TCGA-BT-A3PJ-01	-0.535371	-0.693426	-0.598709	-0.65237	-0.642673	0.57497	-0.635376	1	1	-0.695801	-0.665958	1	-0.474514	-0.594154	0.944663	-0.622229	0.382468	-0.132311	-0.726223	1	-0.575315	0.0913251	0.700151	-0.139201
TCGA-BT-A3PK-01	-0.535371	-0.693426	-0.598709	-0.65237	-0.642673	0.42393	-0.255507	0.790759	0.655063	-0.695801	-0.386733	-0.489049	-0.499288	-0.307729	-0.29607	-0.481838	-0.565097	1	-0.726223	1	-0.575315	1	0.821552	1
TCGA-BT-A42C-01	0.135292	-0.693426	-0.16451	-0.65237	0.264968	-0.701041	-0.635376	0.450905	-0.633506	0.556947	-0.665958	-0.67755	-0.499288	-0.594154	-0.664153	-0.622229	-0.565097	0.292481	-0.726223	1	0.0118374	-0.542951	-1	-1
TCGA-BT-A42E-01	-0.535371	-0.286788	-0.598709	0.569883	-0.642673	-0.701041	-0.635376	-0.109261	1	-0.695801	0.0868572	-0.184721	0.744499	-0.594154	0.648266	-0.117673	0.517143	1	-0.726223	1	-0.575315	-0.542951	1	0.257295
TCGA-BT-A42F-01	-0.352781	-0.53938	0.768467	0.911994	-0.642673	-0.701041	-0.159637	-0.00605893	0.151395	-0.695801	-0.254236	-0.135242	0.110443	0.229233	-0.27871	0.138382	-0.38343	-0.284795	-0.726223	1	-0.575315	0.43373	1	0.683961
TCGA-C4-A0EZ-01	0.230162	-0.693426	-0.598709	-0.65237	1	-0.701041	-0.635376	-0.598801	-0.633506	0.425193	-0.665958	-0.67755	-0.499288	1	-0.664153	-0.622229	1	-0.572338	0.238138	-0.633214	-0.575315	-0.542951	-1	-0.801888
TCGA-C4-A0F0-01	-0.535371	-0.693426	-0.598709	-0.65237	-0.24229	0.139786	0.308144	-0.598801	-0.633506	1	-0.665958	-0.202597	-0.499288	-0.594154	0.713743	-0.0132389	1	-0.0388356	-0.726223	1	-0.206168	1	0.276043	0.378602
TCGA-C4-A0F1-01	-0.535371	-0.693426	-0.075131	-0.65237	-0.355336	1	-0.635376	-0.598801	-0.633506	0.194485	-0.665958	0.948428	-0.499288	-0.40385	1	-0.622229	1	-0.572338	-0.726223	1	-0.575315	1	0.0207187	0.556118
TCGA-C4-A0F6-01	-0.535371	1	1	0.183598	0.609429	-0.701041	-0.635376	-0.598801	-0.633506	1	-0.665958	-0.663929	-0.499288	-0.0918637	-0.664153	-0.0156603	-0.565097	-0.572338	-0.157944	-0.633214	0.945884	-0.542951	-0.724604	0.200987
TCGA-C4-A0F7-01	-0.535371	0.736865	-0.598709	-0.65237	0.895273	-0.110509	-0.635376	0.672503	-0.633506	-0.690339	-0.665958	-0.476605	-0.499288	-0.594154	-0.664153	-0.622229	0.708832	-0.262317	-0.726223	1	-0.476804	0.892457	-1	-0.315368
TCGA-CF-A1HR-01	0.284817	-0.693426	1	1	-0.642673	-0.701041	-0.480477	-0.598801	1	-0.695801	0.0593586	-0.67755	-0.0498893	-0.594154	-0.664153	-0.622229	-0.280191	1	0.991108	-0.633214	-0.575315	-0.542951	-0.199406	-0.322998
TCGA-CF-A1HS-01	0.0551057	-0.693426	-0.598709	-0.65237	0.246416	-0.349661	-0.326748	-0.598801	-0.633506	1	-0.665958	0.181122	-0.499288	-0.594154	0.244981	-0.622229	1	-0.572338	-0.726223	0.799191	0.203073	-0.410328	0.23659	0.0459527
TCGA-CF-A27C-01	-0.535371	1	-0.448183	-0.65237	-0.642673	1	-0.635376	0.111655	-0.633506	0.962377	0.961778	-0.67755	-0.499288	-0.594154	-0.664153	-0.622229	-0.565097	-0.572338	-0.708078	-0.633214	0.95758	-0.542951	-1	-1
TCGA-CF-A3MF-01	0.644126	-0.693426	-0.598709	-0.65237	1	-0.701041	-0.635376	-0.00473121	-0.633506	-0.46579	-0.373551	-0.67755	-0.499288	-0.594154	-0.664153	-0.622229	-0.565097	-0.572338	-0.726223	1	-0.575315	-0.542951	-0.78802	-0.512871
TCGA-CF-A3MG-01	0.853328	-0.693426	0.00660559	-0.65237	1	-0.701041	-0.635376	-0.361487	-0.633506	1	-0.197964	-0.67755	-0.499288	-0.594154	-0.664153	-0.622229	-0.565097	-0.572338	-0.726223	-0.197261	0.530531	0.790167	-1	-1
TCGA-CF-A3MH-01	-0.535371	0.326932	-0.598709	-0.65237	1	-0.701041	-0.635376	1	-0.633506	1	-0.665958	-0.67755	-0.499288	-0.594154	-0.664153	-0.622229	0.13327	-0.572338	-0.726223	0.0227176	-0.575315	-0.542951	-0.822779	-1
TCGA-CF-A3MI-01	-0.282474	-0.693426	-0.598709	0.846228	-0.311854	-0.701041	-0.635376	-0.598801	1	0.775678	-0.665958	-0.616425	0.766081	-0.594154	-0.664153	-0.622229	1	-0.572338	-0.726223	1	-0.218656	-0.542951	-0.0292934	-0.144405
TCGA-CF-A47S-01	-0.214961	-0.693426	-0.598709	-0.65237	0.060324	-0.701041	-0.635376	0.470708	1	0.187937	-0.665958	1	-0.287599	-0.594154	0.583736	-0.622229	0.385071	0.137536	-0.726223	1	-0.575315	-0.542951	-0.293743	-1
TCGA-CF-A47T-01	-0.301421	-0.693426	0.821914	-0.65237	1	-0.701041	-0.635376	-0.598801	-0.633506	1	-0.665958	-0.67755	-0.499288	-0.102933	-0.664153	-0.622229	-0.0631215	-0.572338	-0.726223	-0.633214	0.897258	-0.542951	-0.93654	-0.622182
TCGA-CF-A47V-01	-0.421025	-0.693426	-0.598709	-0.65237	-0.642673	0.154846	-0.635376	1	1	-0.695801	-0.665958	0.942105	1	-0.594154	-0.664153	-0.622229	1	1	0.420327	-0.633214	-0.575315	-0.542951	-0.0854082	-0.180863
TCGA-CF-A47W-01	-0.535371	0.0950449	0.423046	-0.65237	1	-0.701041	-0.635376	-0.598801	-0.633506	1	1	-0.67755	-0.499288	-0.594154	-0.664153	-0.622229	-0.565097	-0.572338	1	-0.633214	-0.575315	-0.542951	-0.903854	-0.960942
TCGA-CF-A47X-01	1	-0.34171	-0.598709	-0.65237	1	-0.701041	-0.635376	-0.506055	-0.633506	0.113539	-0.665958	-0.67755	-0.499288	-0.594154	-0.664153	-0.622229	1	1	-0.534343	-0.633214	-0.575315	-0.542951	-1	-1
TCGA-CF-A47Y-01	1	-0.693426	-0.598709	-0.65237	0.0517705	-0.701041	-0.635376	-0.598801	-0.633506	1	-0.665958	-0.67755	-0.499288	-0.160964	-0.664153	-0.622229	-0.565097	-0.572338	1	-0.633214	-0.575315	0.38758	-0.851324	-1
TCGA-CF-A5U8-01	1	-0.693426	0.754817	-0.65237	1	-0.701041	-0.635376	-0.598801	-0.633506	1	-0.665958	0.06968	-0.499288	1	-0.664153	-0.622229	-0.565097	-0.572338	-0.463073	-0.633214	-0.575315	0.0698576	-1	-1
TCGA-CF-A5UA-01	-0.535371	1	-0.598709	-0.65237	-0.642673	0.469946	-0.635376	0.806331	-0.633506	-0.695801	1	-0.67755	-0.287209	-0.594154	-0.664153	-0.622229	1	-0.572338	-0.726223	-0.56248	-0.575315	-0.542951	-0.745503	-0.842971
TCGA-CF-A7I0-01	-0.535371	-0.693426	-0.598709	1	-0.642673	-0.701041	-0.635376	1	-0.633506	-0.695801	-0.665958	-0.429635	-0.200216	-0.594154	-0.664153	-0.622229	1	-0.572338	1	-0.633214	-0.575315	-0.542951	-0.519334	0.190782
TCGA-CF-A8HX-01	-0.535371	1	-0.598709	-0.65237	0.701431	1	-0.635376	-0.324587	-0.633506	-0.695801	1	-0.67755	-0.499288	-0.594154	-0.664153	-0.622229	-0.565097	0.859076	-0.726223	-0.633214	1	-0.542951	-1	-1
TCGA-CF-A8HY-01	-0.535371	0.638335	-0.598709	-0.65237	1	-0.701041	-0.635376	-0.598801	-0.633506	-0.695801	-0.665958	0.00934074	0.449363	-0.594154	-0.664153	-0.622229	1	-0.572338	-0.726223	0.313101	-0.575315	-0.542951	-0.422501	-0.70857
TCGA-CF-A9FF-01	1	0.285778	-0.516017	-0.0557547	-0.642673	0.256499	-0.635376	1	-0.633506	-0.643913	-0.665958	-0.217699	-0.499288	-0.495494	-0.664153	-0.622229	-0.565097	-0.0893675	-0.726223	-0.0790213	0.787814	-0.542951	0.22971	0.327581
TCGA-CF-A9FL-01	-0.535371	1	1	-0.65237	-0.423915	-0.660448	-0.635376	0.171242	-0.633506	0.45861	-0.665958	0.655965	-0.499288	0.596668	-0.664153	0.0879393	-0.565097	-0.572338	1	-0.633214	-0.575315	-0.542951	-0.836103	0.392716
TCGA-CF-A9FM-01	-0.535371	0.234313	-0.598709	-0.65237	-0.187645	0.554278	-0.556986	-0.598801	0.865399	0.740871	-0.665958	-0.67755	-0.499288	-0.594154	-0.252669	-0.622229	0.539579	0.0876548	-0.726223	1	0.135054	0.495307	-0.532804	-1
TCGA-CU-A0YN-01	-0.358994	-0.693426	-0.346278	0.211538	-0.642673	0.459205	-0.635376	-0.596226	0.874637	-0.695801	-0.264673	-0.669317	-0.499288	-0.560225	-0.664153	-0.622229	1	0.364676	-0.726223	1	-0.267953	0.0708956	0.726411	0.717072
TCGA-CU-A0YO-01	-0.535371	-0.0369451	-0.598709	-0.65237	-0.642673	1	-0.29027	-0.598801	0.0940603	0.576691	-0.665958	-0.67755	-0.481425	-0.594154	-0.664153	-0.622229	0.232649	1	-0.475478	0.365489	-0.575315	-0.542951	0.566147	0.339753
TCGA-CU-A0YR-01	-0.535371	-0.668328	0.061901	0.263439	-0.157042	-0.701041	-0.544312	-0.598801	-0.520576	-0.695801	0.200511	-0.0420839	-0.499288	1	-0.447996	0.857835	0.811274	0.634947	-0.726223	0.200389	-0.394052	0.0714733	0.813628	0.728417
TCGA-CU-A3KJ-01	-0.188932	-0.693426	-0.598709	-0.150439	-0.642673	0.0153178	-0.635376	-0.553934	0.00103675	-0.695801	-0.665958	-0.295574	-0.181279	-0.594154	-0.23804	-0.622229	0.49813	-0.572338	-0.726223	1	-0.575315	0.861591	0.0884724	-0.369512
TCGA-CU-A3QU-01	0.216162	-0.693426	1	-0.65237	1	-0.701041	-0.635376	-0.598801	-0.633506	1	-0.665958	0.640743	0.183134	1	-0.664153	-0.622229	-0.565097	-0.0719681	-0.726223	-0.10883	-0.575315	-0.542951	-1	-1
TCGA-CU-A3YL-01	-0.535371	-0.693426	-0.598709	0.771205	-0.642673	-0.701041	-0.635376	1	-0.633506	-0.695801	1	-0.67755	-0.499288	-0.594154	-0.46882	-0.622229	1	-0.572338	1	-0.633214	0.714549	-0.542951	-0.79341	-0.450288
TCGA-CU-A5W6-01	-0.535371	-0.0656544	1	-0.65237	0.15313	-0.701041	-0.635376	-0.598801	-0.633506	0.0603168	-0.665958	0.233515	-0.356653	-0.594154	-0.664153	-0.622229	0.0893	1	-0.726223	1	-0.0490845	0.799264	-0.625554	-0.557525
TCGA-CU-A72E-01	-0.535371	0.218473	-0.598709	-0.65237	-0.613907	0.971949	-0.635376	-0.598801	-0.633506	0.558949	-0.557618	-0.67755	1	1	-0.664153	-0.492744	0.190091	-0.572338	1	-0.633214	1	-0.542951	-0.0690011	0.918121
TCGA-DK-A1A3-01	-0.535371	0.0595127	-0.38661	-0.302983	-0.642673	1	-0.0492702	-0.572809	-0.286574	-0.695801	-0.665958	-0.361572	-0.0581354	-0.513853	1	0.813034	0.550991	-0.572338	1	-0.633214	-0.575315	-0.542951	0.370721	1
TCGA-DK-A1A5-01	-0.535371	-0.057193	-0.598709	1	-0.642673	-0.701041	0.357951	0.340974	-0.633506	-0.695801	-0.665958	0.42728	0.409727	0.603848	-0.664153	-0.622229	1	1	-0.726223	-0.323327	-0.575315	-0.542951	-0.195709	0.861293
TCGA-DK-A1A6-01	-0.535371	-0.693426	-0.598709	1	-0.642673	-0.701041	0.912195	-0.0605504	0.0799885	-0.695801	1	-0.67755	0.118684	-0.594154	-0.664153	0.377076	-0.565097	1	-0.726223	0.339572	0.0776842	0.0499846	0.568725	-0.0388107
TCGA-DK-A1A7-01	1	-0.693426	0.469081	-0.32706	-0.642673	0.380344	-0.635376	1	-0.391691	-0.594795	-0.665958	-0.67755	-0.499288	-0.594154	-0.664153	-0.622229	-0.565097	-0.572338	-0.435057	-0.633214	-0.0912299	-0.542951	-0.431682	-0.445268
TCGA-DK-A1AA-01	-0.535371	0.37369	-0.598709	-0.65237	0.802836	0.94854	-0.635376	-0.598801	-0.122931	1	-0.239838	-0.67755	-0.499288	-0.594154	-0.664153	-0.622229	1	-0.17772	0.6861	-0.633214	-0.575315	-0.0878608	-0.744135	-1
TCGA-DK-A1AB-01	-0.535371	-0.693426	1	-0.65237	-0.642673	1	-0.084166	-0.598801	0.191263	-0.695801	-0.635047	-0.0433529	-0.29176	-0.257926	1	-0.622229	1	-0.572338	0.667743	-0.633214	-0.575315	0.117708	0.491888	1
TCGA-DK-A1AC-01	-0.236805	-0.693426	1	0.274728	-0.642673	0.712963	-0.240195	-0.558238	0.82339	0.677674	-0.665958	-0.562724	-0.321029	-0.594154	-0.0833349	-0.622229	-0.565097	-0.572338	-0.726223	1	-0.0688687	-0.542951	0.482268	0.419453
TCGA-DK-A1AD-01	-0.159441	-0.44424	0.770055	0.585434	0.0678807	-0.701041	1	-0.598801	1	1	-0.665958	-0.240914	0.519737	-0.594154	1	-0.622229	0.0398682	-0.572338	-0.726223	-0.132576	-0.575315	-0.542951	-0.292817	0.22161
TCGA-DK-A1AE-01	-0.535371	0.943755	-0.598709	-0.65237	-0.174616	-0.701041	-0.635376	1	-0.633506	1	-0.665958	1	-0.499288	0.347941	-0.332393	-0.622229	0.0506722	-0.572338	0.0779983	-0.633214	1	-0.542951	-1	-0.995642
TCGA-DK-A1AF-01	-0.0234615	-0.693426	-0.598709	-0.65237	-0.642673	1	-0.635376	-0.598801	-0.633506	0.43964	-0.665958	0.807339	1	-0.594154	-0.664153	-0.622229	-0.565097	0.957412	-0.114826	-0.070665	1	-0.0607206	1	1
TCGA-DK-A1AG-01	0.850801	-0.693426	-0.291804	-0.65237	-0.0401626	-0.701041	-0.635376	1	-0.633506	1	-0.665958	1	-0.499288	-0.594154	-0.664153	-0.622229	0.78133	-0.572338	0.488938	-0.633214	0.744388	1	-0.497456	-1
TCGA-DK-A2HX-01	-0.000365128	-0.693426	-0.598709	-0.65237	-0.642673	1	-0.635376	-0.598801	0.366468	0.568503	-0.665958	-0.67755	0.94026	0.0592173	-0.664153	0.363087	-0.565097	1	1	-0.633214	-0.575315	-0.542951	-0.176627	1
TCGA-DK-A2I1-01	1	-0.693426	1	-0.483625	-0.642673	-0.200892	-0.475524	-0.598801	0.506096	-0.405729	-0.665958	-0.190596	0.777702	-0.594154	1	1	-0.259459	-0.572338	-0.435988	-0.590816	-0.575315	-0.542951	1	1
TCGA-DK-A2I2-01	-0.535371	-0.270505	-0.598709	-0.397256	-0.642673	0.0429134	-0.635376	-0.501468	-0.0793171	-0.695801	-0.665958	0.846208	-0.438106	-0.594154	-0.121997	-0.622229	1	-0.572338	-0.726223	1	-0.575315	1	1	1
TCGA-DK-A2I4-01	-0.456043	-0.693426	-0.315001	1	-0.642673	-0.0248637	0.657872	-0.506325	-0.633506	-0.695801	0.480096	-0.67755	0.957679	-0.594154	1	1	-0.565097	-0.572338	0.273293	-0.633214	-0.00658269	-0.405858	1	1
TCGA-DK-A2I6-01	0.451509	-0.693426	-0.598709	-0.65237	-0.0666496	1	0.909751	-0.598801	-0.633506	-0.695801	1	-0.67755	0.212014	-0.313718	0.289658	-0.622229	-0.565097	-0.572338	-0.726223	1	-0.575315	-0.542951	-0.993902	-0.635128
TCGA-DK-A3IK-01	1	-0.171031	1	-0.65237	0.410893	-0.701041	-0.635376	-0.598801	-0.633506	0.0573599	-0.665958	-0.386612	-0.499288	0.547628	-0.664153	-0.622229	-0.565097	-0.572338	0.712758	-0.633214	-0.575315	-0.542951	-0.978016	0.244573
TCGA-DK-A3IL-01	1	1	-0.598709	-0.65237	0.362968	-0.701041	-0.635376	1	-0.633506	0.16858	-0.665958	0.125898	-0.499288	0.525414	-0.664153	-0.622229	-0.565097	-0.572338	-0.444884	-0.633214	-0.575315	-0.542951	-0.967261	-0.293797
TCGA-DK-A3IM-01	0.436455	-0.693426	-0.598709	-0.65237	1	-0.461269	-0.635376	-0.598801	-0.633506	1	-0.665958	0.368696	-0.499288	1	-0.664153	-0.622229	-0.565097	-0.572338	-0.726223	1	0.11253	-0.32107	-1	-1
TCGA-DK-A3IN-01	-0.535371	-0.693426	0.310321	0.844988	-0.642673	-0.453935	-0.16375	-0.598801	1	-0.695801	-0.52512	-0.136445	-0.023621	0.217744	-0.217894	1	-0.565097	-0.572338	-0.726223	0.0929415	1	1	0.572361	1
TCGA-DK-A3IQ-01	-0.0772275	-0.693426	-0.598709	-0.486096	1	0.619688	-0.635376	-0.598801	-0.633506	-0.695801	-0.549167	-0.67755	-0.194613	0.200819	-0.664153	0.783742	-0.565097	-0.572338	1	-0.633214	-0.44925	-0.542951	-0.0122476	1
TCGA-DK-A3IS-01	-0.535371	1	-0.598709	1	-0.518535	-0.701041	0.61724	-0.184388	-0.633506	-0.695801	-0.665958	-0.67755	-0.499288	-0.594154	0.335572	-0.622229	-0.0594066	-0.572338	0.0887371	-0.633214	-0.575315	0.396131	-0.926387	-1
TCGA-DK-A3IT-01	-0.453854	1	1	-0.65237	-0.642673	0.774094	-0.0964646	-0.598801	-0.55486	-0.695801	0.561425	-0.67755	0.64158	-0.348006	-0.421756	-0.453588	-0.565097	0.0245233	0.796051	-0.633214	-0.575315	-0.542951	-0.0483431	0.611126
TCGA-DK-A3IU-01	1	-0.107105	-0.598709	-0.3701	-0.642673	0.086336	1	-0.598801	0.511062	1	-0.665958	-0.67755	-0.499288	-0.0743254	-0.0387209	-0.622229	-0.565097	-0.572338	0.542655	-0.633214	-0.575315	0.430249	1	1
TCGA-DK-A3IV-01	1	-0.693426	-0.598709	-0.65237	0.312103	-0.701041	-0.505658	1	1	-0.205917	-0.304398	-0.67755	-0.499288	-0.14404	-0.00590405	-0.622229	-0.373718	0.655029	-0.136926	-0.633214	-0.575315	-0.542951	0.653495	-0.984305
TCGA-DK-A3WW-01	-0.535371	-0.693426	-0.17917	1	-0.642673	-0.701041	1	-0.598801	1	-0.695801	0.804894	0.238212	-0.23182	-0.594154	-0.0365135	1	-0.485456	-0.502648	-0.726223	0.19752	-0.575315	0.625412	1	0.32967
TCGA-DK-A3WX-01	-0.535371	-0.693426	-0.598709	-0.0897899	0.0595042	-0.701041	-0.635376	-0.438695	0.254024	-0.695801	1	-0.401658	-0.499288	-0.594154	1	-0.622229	-0.516793	-0.572338	-0.726223	1	-0.575315	1	0.953171	0.603377
TCGA-DK-A3WY-01	1	-0.693426	1	-0.255079	-0.642673	-0.372682	0.0269456	1	-0.423559	-0.695801	0.0854372	-0.67755	-0.0969237	-0.213973	-0.664153	-0.263131	-0.565097	-0.454422	-0.25292	-0.633214	-0.526328	-0.542951	1	1
TCGA-DK-A3X1-01	-0.535371	0.5631	0.306817	-0.65237	1	-0.701041	-0.635376	0.432544	-0.633506	1	-0.665958	-0.67755	-0.499288	-0.594154	-0.664153	-0.622229	-0.374935	-0.422035	-0.726223	1	1	-0.542951	-0.597675	0.0902722
TCGA-DK-A3X2-01	-0.535371	0.970212	-0.598709	-0.65237	1	-0.701041	-0.635376	-0.598801	-0.633506	-0.695801	0.693424	-0.67755	-0.499288	1	-0.664153	-0.622229	-0.565097	1	-0.726223	-0.633214	-0.575315	-0.542951	-1	-1
TCGA-DK-A6AV-01	1	-0.693426	-0.0492884	0.385134	-0.642673	-0.701041	-0.214809	1	-0.633506	-0.695801	0.221761	-0.67755	-0.499288	-0.594154	-0.664153	-0.622229	-0.211682	1	-0.726223	-0.44963	-0.575315	-0.542951	-0.353045	-0.675852
TCGA-DK-A6AW-01	0.217154	-0.693426	-0.598709	1	-0.642673	-0.203201	0.28596	1	0.500734	-0.695801	-0.665958	-0.500303	0.773434	-0.594154	-0.664153	-0.622229	-0.565097	0.659544	-0.726223	0.872803	1	-0.542951	-0.73685	-0.442695
TCGA-DK-A6B0-01	-0.535371	-0.693426	-0.307786	-0.65237	1	-0.701041	-0.635376	-0.598801	-0.633506	-0.695801	-0.665958	1	1	-0.594154	-0.664153	-0.622229	0.390999	-0.572338	-0.726223	0.818812	-0.575315	-0.542951	-0.990496	-1
TCGA-DK-A6B1-01	-0.111533	-0.693426	-0.598709	-0.65237	-0.173121	0.596441	-0.635376	-0.598801	1	1	-0.665958	-0.67755	1	-0.485462	-0.664153	-0.622229	-0.268732	1	1	-0.495719	-0.575315	-0.542951	-1	-0.852315
TCGA-DK-A6B2-01	-0.535371	0.37156	0.558687	-0.65237	-0.588487	0.219981	-0.439839	-0.598801	1	1	0.0290325	-0.67755	0.391757	-0.454302	0.310119	1	0.378871	0.844597	0.273122	-0.633214	-0.575315	-0.152225	1	1
TCGA-DK-A6B5-01	-0.535371	0.455077	-0.598709	-0.483827	-0.642673	0.444107	0.198061	1	-0.450941	-0.695801	-0.665958	-0.197776	1	-0.538253	0.571905	-0.622229	1	-0.211404	-0.726223	-0.489974	-0.575315	-0.542951	0.324404	-0.486121
TCGA-DK-A6B6-01	-0.535371	-0.693426	1	-0.65237	-0.642673	0.532214	-0.206587	0.312505	1	0.831171	1	-0.67755	-0.499288	-0.380547	-0.419481	-0.350961	-0.565097	0.113195	-0.468218	-0.633214	-0.575315	-0.525741	0.328553	-1
TCGA-DK-AA6L-01	-0.535371	0.984674	-0.598709	-0.65237	-0.642673	-0.653569	-0.635376	-0.249261	1	-0.695801	-0.407405	0.980902	-0.499288	-0.594154	0.104196	-0.622229	1	-0.572338	-0.726223	0.164973	-0.575315	1	0.32333	-0.5073
TCGA-DK-AA6M-01	-0.535371	0.362258	-0.598709	-0.65237	-0.616156	0.23624	-0.635376	-0.598801	0.508075	-0.695801	0.295465	0.551012	1	-0.594154	0.310044	1	1	-0.572338	0.151517	-0.633214	-0.2974	0.27044	1	0.705607
TCGA-DK-AA6P-01	-0.535371	1	-0.107125	-0.65237	1	-0.701041	-0.635376	0.343995	-0.633506	0.714457	-0.665958	-0.151713	-0.499288	1	-0.664153	-0.622229	-0.565097	-0.572338	1	-0.633214	-0.575315	-0.542951	-1	-1
TCGA-DK-AA6Q-01	-0.429709	-0.693426	-0.598709	1	-0.642673	-0.701041	0.781111	0.186893	0.942725	-0.695801	1	-0.67755	-0.148482	-0.594154	-0.189275	-0.622229	1	-0.572338	-0.0878943	-0.631613	0.155987	-0.542951	0.686754	-0.820759
TCGA-DK-AA6R-01	0.113074	-0.693426	-0.598709	0.0988702	-0.184968	-0.701041	0.467548	-0.598801	-0.633506	-0.695801	1	1	-0.499288	-0.594154	0.246211	-0.622229	1	1	-0.726223	1	0.151073	-0.542951	-0.224873	-0.323616
TCGA-DK-AA6S-01	-0.535371	-0.367907	-0.598709	0.300847	-0.642673	0.608059	1	-0.107467	0.60281	0.393199	-0.665958	0.475871	-0.499288	0.452441	1	0.18715	0.057838	-0.572338	0.439163	-0.633214	-0.575315	-0.542951	0.793944	1
TCGA-DK-AA6T-01	1	0.828172	0.933067	0.00506478	-0.642673	-0.701041	0.241024	0.0687394	-0.633506	-0.591407	-0.0463945	-0.67755	-0.336067	-0.594154	-0.664153	-0.166832	-0.432958	0.435726	-0.458322	-0.633214	-0.575315	-0.542951	1	0.199411
TCGA-DK-AA6U-01	0.333277	-0.693426	-0.27572	-0.65237	1	-0.701041	-0.635376	-0.598801	-0.633506	1	-0.665958	1	-0.499288	-0.594154	-0.664153	-0.622229	-0.565097	-0.572338	0.232497	-0.633214	-0.575315	0.598165	-1	-1
TCGA-DK-AA6W-01	-0.535371	-0.693426	-0.598709	-0.65237	-0.642673	1	1	0.753894	-0.612409	-0.695801	-0.665958	-0.67755	-0.499288	0.201277	-0.664153	-0.622229	1	-0.572338	-0.34383	-0.633214	1	-0.542951	-0.801263	-0.799292
TCGA-DK-AA6X-01	-0.535371	1	-0.598709	-0.65237	-0.642673	0.452946	-0.375326	-0.101464	-0.188529	-0.662598	0.51887	-0.67755	0.0532018	-0.594154	-0.664153	0.0638613	1	0.403497	1	-0.633214	-0.575315	0.567948	0.335712	-0.000859264
TCGA-DK-AA71-01	0.272606	-0.693426	-0.598709	1	-0.113721	-0.701041	0.88624	-0.598801	1	-0.695801	0.202953	-0.67755	-0.499288	1	0.507727	-0.453381	-0.565097	-0.572338	-0.0219395	-0.633214	-0.575315	-0.542951	-1	-0.929397
TCGA-DK-AA74-01	-0.535371	-0.27509	-0.598709	0.892156	-0.642673	1	-0.521781	-0.598801	0.516839	-0.695801	-0.148241	-0.67755	-0.226841	-0.594154	1	1	0.645194	-0.572338	-0.211285	-0.633214	-0.575315	0.969788	1	1
TCGA-DK-AA75-01	-0.535371	0.00335541	-0.587168	0.475823	-0.144629	-0.701041	1	0.703905	-0.633506	0.61926	-0.665958	0.236742	-0.499288	1	0.294352	-0.622229	0.073207	-0.572338	0.523131	-0.633214	0.958473	0.466239	-1	-1
TCGA-DK-AA76-01	-0.535371	1	-0.598709	-0.65237	-0.642673	1	-0.635376	-0.598801	-0.633506	-0.417312	-0.665958	-0.67755	-0.499288	-0.594154	-0.664153	1	-0.565097	-0.572338	-0.726223	0.133149	-0.575315	-0.542951	-1	-1
TCGA-DK-AA77-01	-0.535371	1	-0.598709	-0.509245	-0.642673	0.639033	-0.635376	1	-0.0518093	-0.613632	-0.665958	0.146825	-0.499288	-0.594154	1	-0.622229	-0.565097	1	-0.1987	-0.633214	0.121242	-0.542951	-0.0254087	-1
TCGA-E5-A2PC-01	-0.535371	-0.606163	-0.598709	1	-0.642673	-0.701041	1	0.641843	1	-0.695801	-0.665958	1	1	-0.594154	1	-0.622229	0.858731	-0.572338	-0.726223	-0.633214	0.0727985	-0.542951	-0.0453089	-1
TCGA-E5-A4TZ-01	1	-0.693426	-0.598709	-0.65237	-0.228519	-0.701041	-0.635376	1	-0.633506	-0.695801	-0.665958	0.0483766	-0.499288	1	-0.664153	-0.622229	-0.565097	1	0.652483	-0.633214	-0.575315	-0.542951	-1	-1
TCGA-E5-A4U1-01	1	-0.693426	-0.598709	-0.65237	1	-0.701041	-0.635376	0.630874	-0.633506	0.00723701	1	-0.67755	-0.499288	-0.277071	-0.664153	-0.622229	-0.565097	-0.572338	0.396198	-0.633214	-0.575315	-0.542951	-1	-1
TCGA-E7-A3X6-01	-0.535371	-0.441673	-0.598709	0.980719	-0.642673	-0.294722	1	1	1	-0.695801	1	-0.67755	-0.493518	-0.594154	1	0.48094	-0.183872	0.454903	-0.0679107	-0.633214	-0.575315	0.217636	0.889244	-0.0463721
TCGA-E7-A3Y1-01	-0.535371	1	-0.598709	-0.65237	-0.642673	1	-0.635376	-0.388367	-0.174356	-0.36143	1	-0.67755	-0.499288	-0.594154	-0.664153	-0.029148	-0.565097	-0.572338	1	-0.633214	-0.575315	-0.542951	-0.767255	-0.718404
TCGA-E7-A4IJ-01	-0.179734	-0.377462	0.106551	-0.113672	-0.642673	0.034562	0.941424	0.266721	0.658027	0.962527	1	-0.67755	-0.499288	-0.594154	-0.664153	-0.622229	-0.565097	-0.114461	-0.726223	0.830323	-0.575315	-0.542951	-0.0304396	-1
TCGA-E7-A4XJ-01	0.731952	-0.693426	-0.598709	-0.65237	1	-0.701041	-0.635376	0.0561714	-0.633506	0.724018	-0.665958	-0.203152	-0.499288	-0.594154	-0.664153	-0.622229	1	-0.572338	-0.726223	0.458162	-0.251568	-0.542951	-1	-0.806749
TCGA-E7-A519-01	-0.535371	0.956595	-0.598709	-0.65237	-0.642673	0.383556	-0.198006	0.266031	1	-0.695801	0.727974	-0.67755	1	0.251721	-0.664153	-0.622229	-0.565097	0.591785	-0.726223	-0.303932	-0.575315	-0.542951	0.900303	0.117026
TCGA-E7-A541-01	-0.535371	0.487442	-0.553126	1	-0.642673	-0.701041	0.344005	-0.360002	0.36128	-0.695801	-0.665958	-0.175692	0.0849679	-0.594154	-0.15598	0.557183	-0.102402	-0.572338	0.0709626	-0.633214	-0.575315	-0.467676	0.992285	-0.162252
TCGA-E7-A5KE-01	-0.535371	1	-0.598709	-0.65237	1	-0.701041	-0.635376	-0.598801	-0.633506	1	1	-0.67755	-0.499288	-0.594154	-0.664153	-0.622229	-0.292588	-0.572338	-0.726223	-0.0245318	-0.575315	0.584155	-1	-1
TCGA-E7-A5KF-01	-0.535371	1	-0.598709	-0.65237	1	-0.275625	-0.635376	-0.213449	-0.633506	1	1	-0.67755	-0.499288	-0.594154	-0.664153	-0.622229	-0.565097	-0.431757	-0.726223	0.271136	1	-0.542951	-1	-1
TCGA-E7-A677-01	-0.535371	-0.61804	-0.598709	-0.240655	-0.175698	-0.701041	-0.635376	1	-0.605171	-0.251955	-0.665958	1	-0.126652	-0.594154	-0.664153	-0.622229	1	1	-0.69917	1	-0.575315	-0.542951	-0.613867	-0.720122
TCGA-E7-A678-01	-0.535371	-0.349219	1	-0.65237	-0.642673	1	-0.635376	-0.598801	1	-0.621613	1	-0.67755	-0.499288	-0.594154	-0.664153	-0.622229	-0.565097	-0.572338	-0.610082	-0.633214	-0.157291	-0.542951	-0.463193	-1
TCGA-E7-A6MD-01	1	0.763472	-0.598709	-0.65237	-0.642673	1	-0.635376	-0.442083	-0.633506	-0.695801	0.26257	-0.67755	0.522296	-0.594154	-0.0541195	-0.373313	0.129731	-0.572338	0.75236	-0.633214	-0.575315	-0.542951	0.658936	0.803561
TCGA-E7-A6ME-01	0.0128858	-0.693426	1	1	-0.642673	-0.701041	-0.635376	0.596544	-0.0289553	1	-0.665958	0.964123	-0.499288	-0.421716	0.0984394	-0.622229	-0.565097	-0.572338	-0.726223	-0.633214	-0.575315	-0.542951	-0.547541	-1
TCGA-E7-A6MF-01	0.795532	-0.693426	-0.598709	-0.65237	-0.642673	1	-0.635376	-0.598801	-0.633506	-0.695801	1	-0.67755	0.115436	-0.135373	-0.664153	-0.622229	-0.288332	-0.572338	1	-0.633214	-0.575315	-0.542951	-0.932167	-1
TCGA-E7-A7DU-01	-0.535371	1	-0.598709	-0.65237	1	-0.701041	-0.635376	-0.086236	0.533763	1	-0.665958	-0.675368	-0.499288	-0.594154	-0.664153	-0.622229	-0.565097	0.767256	0.634753	-0.633214	0.766949	-0.542951	-0.85795	-1
TCGA-E7-A7DV-01	-0.535371	1	-0.598709	-0.225067	-0.642673	1	0.0657897	-0.598801	-0.633506	-0.695801	-0.665958	-0.29603	1	-0.594154	-0.503699	1	-0.565097	-0.572338	-0.726223	-0.337709	-0.575315	-0.47863	1	0.877278
TCGA-E7-A7PW-01	-0.535371	0.703587	-0.598709	-0.113831	1	-0.701041	-0.635376	-0.203208	-0.633506	-0.252356	-0.665958	0.205521	-0.499288	-0.594154	-0.664153	-0.622229	-0.565097	-0.572338	-0.726223	1	-0.575315	-0.542951	-0.969017	-1
TCGA-E7-A7XN-01	-0.314621	-0.693426	-0.507167	1	-0.642673	-0.701041	1	-0.372854	0.72752	-0.695801	1	-0.0767022	-0.0855228	-0.594154	-0.0663794	0.232668	-0.479507	-0.49751	-0.246219	-0.633214	-0.575315	-0.320026	1	-0.17332
TCGA-E7-A85H-01	0.580991	-0.693426	1	-0.116238	1	-0.701041	1	-0.598801	1	0.214594	-0.665958	1	-0.499288	-0.594154	-0.596203	-0.262817	-0.00247767	-0.467269	-0.726223	-0.633214	-0.575315	-0.542951	-0.0748237	-0.202861
TCGA-E7-A8O7-01	-0.535371	-0.367607	-0.168396	-0.65237	-0.642673	0.0021445	-0.635376	0.00738896	0.314206	0.90016	-0.665958	0.18425	-0.499288	-0.594154	-0.664153	-0.622229	1	0.506785	-0.726223	1	-0.575315	0.863842	0.0688913	-0.932571
TCGA-E7-A8O8-01	-0.535371	1	-0.598709	-0.0492331	-0.642673	0.459572	-0.635376	-0.598801	-0.633506	0.869951	-0.665958	1	-0.499288	-0.594154	-0.664153	-0.622229	1	-0.572338	-0.197444	-0.633214	-0.575315	-0.542951	-0.795762	-0.786028
TCGA-E7-A97P-01	-0.535371	-0.693426	-0.595265	1	-0.642673	-0.701041	1	-0.318076	-0.633506	-0.695801	1	-0.0887454	0.111664	-0.257631	1	-0.622229	-0.342772	-0.572338	-0.726223	-0.633214	0.0925837	-0.291855	1	1
TCGA-E7-A97Q-01	-0.169298	0.406279	0.0574588	-0.126177	0.404136	-0.701041	-0.18551	-0.598801	-0.633506	0.42753	0.824916	-0.67755	-0.499288	-0.432184	0.961052	0.215795	-0.565097	-0.572338	1	-0.633214	0.504868	-0.542951	-0.284969	0.403767
TCGA-FD-A3B3-01	0.0271515	-0.693426	1	-0.65237	-0.642673	0.827888	1	0.329114	-0.633506	-0.415953	-0.665958	1	0.108797	-0.154644	1	-0.622229	-0.51402	0.0837525	-0.155393	-0.633214	-0.575315	1	1	1
TCGA-FD-A3B4-01	1	-0.297071	0.771438	-0.0123468	-0.29729	-0.701041	0.811104	-0.598801	-0.633506	-0.249416	-0.665958	0.618076	-0.455835	0.491029	1	-0.395675	-0.565097	-0.279595	1	-0.633214	-0.575315	-0.520739	1	0.945135
TCGA-FD-A3B5-01	0.333207	-0.693426	0.748084	-0.65237	1	-0.701041	-0.635376	-0.598801	-0.633506	-0.405509	-0.665958	0.00136908	-0.499288	-0.348858	-0.664153	-0.622229	-0.565097	-0.572338	-0.726223	1	-0.288508	1	-0.916238	-0.0157924
TCGA-FD-A3B6-01	1	-0.693426	-0.598709	1	-0.642673	-0.701041	1	-0.598801	0.305027	-0.695801	-0.665958	0.980494	1	-0.594154	-0.469949	1	-0.565097	-0.141853	-0.726223	-0.253661	-0.575315	0.711017	1	0.376257
TCGA-FD-A3B7-01	-0.535371	0.332276	-0.0444269	1	-0.642673	-0.701041	1	-0.598801	-0.633506	1	-0.665958	-0.380744	0.0937639	0.0040892	-0.195062	0.891362	-0.565097	0.108645	-0.726223	-0.309837	-0.534416	0.0185689	1	1
TCGA-FD-A3B8-01	0.490012	-0.693426	-0.598709	-0.65237	-0.642673	1	1	-0.598801	-0.633506	-0.695801	-0.665958	-0.67755	0.945749	-0.145427	-0.120309	1	-0.565097	0.393498	1	-0.633214	-0.575315	0.169681	1	1
TCGA-FD-A3N5-01	-0.535371	-0.693426	-0.375123	-0.65237	0.66536	-0.594947	1	-0.598801	-0.633506	1	-0.665958	-0.67755	-0.499288	-0.00523873	0.0957112	-0.622229	1	-0.572338	-0.726223	0.0799618	-0.575315	1	-0.0533594	-0.327698
TCGA-FD-A3N6-01	-0.535371	0.179357	0.532395	-0.65237	0.309286	-0.701041	-0.628005	-0.243242	-0.633506	0.830428	-0.665958	1	-0.499288	-0.594154	1	-0.622229	0.511745	-0.521989	-0.726223	0.80208	-0.575315	-0.0770938	-0.0697251	-0.446509
TCGA-FD-A3NA-01	-0.535371	-0.213159	-0.598709	1	-0.642673	-0.701041	0.204946	-0.598801	-0.0739285	-0.695801	0.328912	1	-0.287405	-0.526271	-0.0286716	0.850215	-0.565097	1	-0.726223	1	-0.575315	1	0.418803	0.320015
TCGA-FD-A3SJ-01	1	-0.693426	-0.0382308	-0.65237	0.0851102	-0.195435	-0.635376	-0.598801	1	-0.0549387	0.232158	-0.67755	0.974971	-0.594154	1	0.225965	-0.565097	-0.572338	1	-0.633214	-0.575315	-0.542951	-0.748338	0.33546
TCGA-FD-A3SL-01	-0.535371	0.472268	-0.519196	0.100228	-0.642673	-0.336289	-0.429453	-0.598801	-0.633506	-0.695801	-0.665958	-0.216737	-0.0909622	1	1	1	-0.0545773	-0.572338	1	-0.633214	1	-0.542951	0.410288	1
TCGA-FD-A3SM-01	-0.323442	-0.693426	0.423107	-0.65237	-0.642673	1	-0.635376	-0.598801	-0.633506	0.000200076	-0.665958	0.84843	0.0850978	1	-0.553308	-0.622229	-0.565097	-0.402136	1	-0.633214	-0.575315	-0.542951	-0.778324	0.886222
TCGA-FD-A3SN-01	-0.535371	0.396045	-0.598709	1	-0.588481	-0.701041	-0.374407	-0.598801	-0.633506	-0.695801	0.356248	1	-0.499288	1	0.6697	-0.514279	-0.565097	-0.572338	-0.726223	0.975704	-0.575315	1	-0.32604	0.184667
TCGA-FD-A3SO-01	1	-0.693426	0.2953	-0.65237	-0.314468	-0.186222	-0.535802	-0.377706	-0.633506	-0.695801	-0.175685	-0.239326	-0.24978	0.0875966	1	1	-0.565097	-0.572338	-0.726223	0.720174	0.105915	1	0.733386	1
TCGA-FD-A3SP-01	-0.535371	-0.693426	-0.502141	0.578964	-0.642673	1	-0.289712	-0.598801	0.435153	-0.695801	-0.665958	-0.605362	0.7315	0.64293	0.767137	0.396404	1	-0.572338	0.30448	-0.629656	-0.575315	0.407327	1	1
TCGA-FD-A3SQ-01	0.736888	-0.693426	1	-0.65237	-0.301576	-0.285292	-0.635376	-0.598801	0.16888	-0.298772	-0.282448	-0.67755	-0.499288	0.67533	0.278791	-0.622229	0.576224	-0.559115	1	-0.633214	-0.575315	-0.542951	0.441668	1
TCGA-FD-A3SR-01	-0.535371	-0.0500959	-0.598709	0.333938	-0.642673	-0.701041	-0.635376	-0.598801	1	1	-0.665958	-0.451051	1	-0.594154	1	-0.394051	0.424107	-0.470267	1	-0.633214	-0.575315	-0.542951	0.452808	0.855648
TCGA-FD-A3SS-01	-0.535371	-0.20783	-0.598709	-0.65237	1	-0.701041	-0.635376	-0.598801	-0.633506	0.631504	0.0177488	-0.67755	-0.499288	0.516632	-0.664153	-0.622229	-0.565097	1	-0.726223	1	1	-0.542951	-1	-0.647152
TCGA-FD-A43N-01	-0.189529	-0.693426	0.849746	-0.65237	0.1301	-0.701041	-0.635376	-0.598801	0.26886	-0.457777	0.709978	-0.67755	-0.499288	-0.594154	-0.664153	-0.622229	-0.565097	0.235319	-0.726223	1	0.775594	1	-0.0730185	0.806729
TCGA-FD-A43P-01	-0.535371	-0.588606	0.826791	0.123108	-0.642673	-0.694971	1	0.0733131	1	-0.365383	1	-0.67755	1	0.576288	0.335383	-0.518298	-0.565097	-0.572338	-0.726223	-0.633214	-0.575315	-0.542951	1	0.358328
TCGA-FD-A43S-01	-0.535371	1	-0.444658	0.776421	-0.642673	-0.502594	-0.457646	0.441419	0.919353	-0.695801	-0.665958	-0.67755	0.277583	-0.594154	-0.664153	0.063167	-0.565097	-0.572338	0.102637	-0.633214	-0.575315	-0.542951	1	1
TCGA-FD-A43U-01	-0.535371	0.585372	0.199015	0.455241	-0.642673	-0.51675	-0.635376	-0.598801	1	-0.695801	1	-0.67755	1	1	-0.122747	-0.578354	-0.150111	-0.572338	-0.668648	-0.533473	-0.575315	-0.542951	1	1
TCGA-FD-A43X-01	-0.535371	-0.223552	-0.598709	-0.65237	1	-0.701041	-0.635376	-0.598801	-0.633506	0.981568	1	-0.67755	-0.499288	-0.423177	-0.664153	-0.622229	-0.565097	-0.572338	1	-0.633214	0.51787	-0.542951	-1	-1
TCGA-FD-A43Y-01	-0.535371	-0.693426	-0.598709	0.869713	-0.498774	-0.701041	-0.595101	-0.598801	1	-0.695801	-0.382686	0.0946212	1	0.97733	1	-0.622229	1	0.442545	0.0151049	-0.633214	-0.575315	-0.542951	0.589579	0.796589
TCGA-FD-A5BR-01	-0.535371	1	1	-0.65237	-0.642673	0.321245	-0.23933	0.907364	-0.57172	-0.695801	1	-0.67755	-0.472818	-0.291064	-0.664153	-0.622229	-0.565097	-0.572338	0.489732	-0.633214	-0.575315	-0.542951	0.782166	0.621
TCGA-FD-A5BS-01	-0.535371	0.0591671	1	1	-0.642673	-0.253867	0.628291	-0.598801	0.885745	-0.695801	1	-0.67755	0.511123	0.400931	0.64396	0.0442196	-0.565097	-0.572338	-0.546724	-0.633214	-0.575315	-0.392631	1	1
TCGA-FD-A5BT-01	-0.535371	-0.338729	-0.598709	1	-0.642673	-0.506182	0.191298	-0.598801	-0.253676	0.0695245	-0.20614	-0.67755	1	-0.594154	1	1	-0.53167	-0.572338	-0.726223	-0.356783	-0.575315	-0.542951	1	1
TCGA-FD-A5BU-01	0.923699	0.046386	-0.598709	-0.65237	-0.642673	-0.701041	-0.154223	-0.598801	0.996499	-0.695801	-0.665958	1	0.236642	-0.504795	1	-0.622229	1	-0.29727	0.322593	-0.131103	-0.575315	-0.487225	1	1
TCGA-FD-A5BV-01	-0.325481	-0.693426	-0.598709	-0.65237	0.875295	1	-0.635376	-0.598801	-0.633506	-0.695801	-0.665958	1	-0.499288	-0.594154	-0.664153	-0.622229	-0.565097	-0.539173	0.981496	-0.633214	1	-0.542951	-1	-0.570284
TCGA-FD-A5BX-01	-0.535371	-0.3568	-0.598709	0.0766747	-0.642673	-0.701041	-0.635376	-0.598801	-0.633506	0.0176654	-0.665958	0.980198	1	1	0.0213399	0.485325	1	-0.572338	-0.726223	-0.526967	-0.575315	-0.542951	1	1
TCGA-FD-A5BY-01	-0.535371	0.752925	-0.598709	-0.299843	-0.613091	-0.701041	-0.635376	-0.598801	-0.633506	-0.695801	-0.665958	1	-0.369731	0.975167	-0.518719	-0.622229	0.466438	0.318387	1	-0.633214	-0.575315	-0.542951	-0.153116	0.332777
TCGA-FD-A5BZ-01	-0.535371	-0.190153	0.993078	-0.65237	-0.0059747	0.145644	-0.635376	-0.598801	-0.16535	0.473647	-0.665958	-0.67755	-0.499288	1	-0.664153	-0.58649	-0.565097	-0.572338	1	-0.633214	-0.575315	-0.542951	-0.529723	1
TCGA-FD-A5C0-01	-0.0850291	0.229876	-0.598709	-0.65237	-0.642673	1	-0.635376	-0.598801	-0.633506	-0.194342	-0.665958	-0.67755	1	-0.594154	-0.664153	-0.622229	1	-0.572338	-0.687446	1	-0.307255	0.00983317	-0.473621	0.15343
TCGA-FD-A5C1-01	-0.535371	-0.408419	0.857354	0.972897	-0.642673	-0.631415	0.86913	-0.289472	-0.605842	-0.695801	-0.0980109	-0.67755	-0.0256737	-0.594154	0.484252	1	-0.182931	1	-0.726223	0.268178	-0.171267	0.613785	1	1
TCGA-FD-A62N-01	-0.346518	-0.693426	-0.312363	1	-0.642673	-0.701041	1	-0.164619	0.622105	-0.695801	0.404056	-0.67755	-0.234237	-0.420848	-0.435761	1	0.331105	-0.572338	-0.04974	-0.633214	-0.575315	-0.176482	1	1
TCGA-FD-A62O-01	0.00714225	-0.693426	1	-0.65237	0.276051	-0.701041	-0.635376	-0.598801	-0.633506	0.960458	-0.665958	-0.310261	-0.459065	-0.594154	-0.664153	-0.622229	-0.565097	-0.079595	-0.726223	1	-0.387978	1	-1	-0.428947
TCGA-FD-A62P-01	-0.535371	-0.372566	-0.598709	1	-0.642673	-0.701041	1	-0.598801	-0.633506	-0.695801	-0.470552	-0.34105	1	1	0.273132	-0.12321	-0.134493	-0.148143	0.428766	-0.633214	1	-0.278577	1	1
TCGA-FD-A62S-01	-0.535371	-0.257456	-0.598709	-0.65237	-0.642673	0.880191	-0.400255	-0.598801	0.985218	-0.695801	-0.521611	-0.67755	-0.322909	-0.544443	0.244096	0.270962	1	-0.404637	0.722439	-0.633214	1	-0.374005	1	1
TCGA-FD-A6TA-01	-0.535371	1	1	0.10575	-0.642673	0.906696	0.0701703	-0.598801	1	-0.695801	-0.488593	-0.67755	0.398016	-0.258514	0.37023	-0.0155387	-0.565097	-0.572338	-0.347101	-0.633214	-0.575315	-0.418032	1	1
TCGA-FD-A6TB-01	1	-0.693426	-0.598709	-0.0026183	-0.642673	-0.701041	1	-0.178886	-0.633506	0.726022	-0.665958	-0.67755	-0.499288	0.719808	0.137627	0.314014	-0.565097	-0.572338	-0.170401	-0.633214	-0.575315	-0.542951	1	1
TCGA-FD-A6TC-01	-0.535371	-0.693426	1	-0.65237	-0.353293	1	-0.635376	-0.598801	-0.633506	-0.428494	-0.665958	-0.509053	-0.0269565	1	-0.664153	-0.622229	-0.565097	0.647948	-0.726223	1	0.179739	0.622642	-0.653107	0.838436
TCGA-FD-A6TD-01	-0.283519	-0.362349	-0.598709	0.89824	-0.642673	-0.288935	0.334314	-0.598801	-0.325235	-0.695801	-0.0636596	0.705916	0.0508491	-0.594154	0.413474	1	1	-0.572338	-0.726223	0.264537	-0.575315	0.53639	1	1
TCGA-FD-A6TE-01	-0.535371	0.727001	1	-0.65237	-0.642673	1	-0.635376	0.0622991	-0.633506	1	0.248403	-0.67755	-0.499288	-0.594154	-0.664153	-0.622229	-0.565097	-0.572338	-0.726223	0.287046	0.826014	-0.542951	-0.719719	-1
TCGA-FD-A6TF-01	1	-0.693426	-0.598709	-0.0330288	-0.642673	0.384249	-0.443278	-0.598801	-0.633506	-0.695801	-0.308814	-0.67755	0.37882	1	-0.449235	0.421281	-0.565097	-0.572338	1	-0.633214	-0.575315	-0.542951	-0.132139	1
TCGA-FD-A6TG-01	0.572472	-0.259984	0.698066	0.297679	-0.642673	-0.701041	-0.635376	0.312252	-0.0251737	-0.695801	-0.665958	0.124602	0.865279	-0.397023	0.126753	0.306441	0.634639	-0.572338	1	-0.633214	-0.575315	-0.542951	0.531693	1
TCGA-FD-A6TH-01	-0.131081	0.4149	-0.598709	-0.65237	-0.642673	1	-0.635376	0.740077	-0.633506	-0.695801	1	-0.67755	-0.451417	1	1	0.789987	-0.565097	-0.572338	-0.726223	-0.633214	0.775851	-0.241602	-0.397442	0.5793
TCGA-FD-A6TI-01	-0.341269	-0.693426	-0.598709	0.996597	-0.642673	1	-0.635376	0.642042	-0.633506	-0.695801	-0.665958	0.887666	-0.00389127	-0.594154	-0.664153	0.0668486	-0.565097	-0.155211	1	-0.531247	0.083106	-0.542951	-0.505059	-0.122202
TCGA-FD-A6TK-01	-0.535371	-0.412128	-0.598709	1	-0.642673	-0.350825	1	-0.543269	0.38003	-0.695801	-0.665958	-0.67755	-0.0558549	-0.594154	0.838482	1	-0.565097	-0.572338	1	-0.633214	-0.575315	-0.205699	1	1
TCGA-FJ-A3Z7-01	-0.535371	-0.583875	-0.598709	-0.65237	-0.642673	0.104828	-0.635376	-0.563504	1	1	-0.665958	-0.67755	-0.369559	-0.594154	-0.664153	-0.622229	-0.565097	0.124499	-0.726223	1	-0.575315	-0.542951	-0.119452	0.522465
TCGA-FJ-A3Z9-01	1	-0.693426	0.591912	-0.65237	1	-0.701041	-0.635376	-0.128805	-0.633506	1	-0.665958	1	-0.499288	1	-0.496621	-0.622229	-0.565097	-0.572338	-0.726223	-0.633214	1	-0.542951	-1	-1
TCGA-FJ-A3ZE-01	-0.535371	0.623063	-0.598709	-0.65237	1	-0.701041	-0.635376	-0.598801	-0.633506	1	0.915444	-0.67755	-0.499288	-0.594154	-0.664153	-0.622229	-0.565097	-0.572338	-0.11881	-0.633214	-0.575315	1	-1	-1
TCGA-FJ-A3ZF-01	-0.535371	0.0865466	-0.598709	0.366921	1	-0.701041	-0.635376	-0.598801	1	-0.695801	0.11356	-0.67755	0.347993	0.495825	0.17758	-0.622229	-0.565097	-0.18478	0.0978066	-0.633214	1	-0.542951	-1	-1
TCGA-FJ-A871-01	-0.535371	-0.693426	-0.598709	-0.65237	1	-0.47788	1	-0.598801	-0.633506	-0.695801	1	-0.67755	-0.499288	0.945549	-0.664153	-0.622229	-0.565097	-0.572338	-0.5274	-0.633214	-0.575315	-0.542951	-1	-0.470617
TCGA-FT-A3EE-01	1	-0.36297	-0.598709	-0.65237	0.653509	-0.701041	-0.635376	0.364817	-0.633506	-0.664225	-0.665958	-0.67755	-0.499288	-0.594154	-0.664153	-0.622229	-0.377909	1	-0.726223	0.0366012	0.556107	1	-0.974569	-0.772595
TCGA-FT-A61P-01	-0.535371	0.414365	-0.598709	0.436107	-0.642673	-0.701041	0.609618	0.0434017	-0.633506	-0.695801	-0.408006	1	1	0.668393	1	0.514839	-0.29323	-0.572338	0.888172	-0.633214	0.129387	-0.542951	1	1
TCGA-G2-A2EC-01	-0.535371	0.0710207	0.197498	-0.65237	-0.642673	1	-0.142706	-0.598801	1	-0.695801	0.687659	-0.67755	-0.412211	-0.594154	-0.664153	-0.273127	-0.565097	-0.203021	1	-0.633214	-0.575315	-0.542951	0.526404	0.919099
TCGA-G2-A2EF-01	-0.256194	-0.693426	0.304851	0.438551	-0.508329	-0.701041	1	-0.598801	0.280396	-0.204868	0.111864	1	-0.499288	-0.541395	1	-0.534021	1	0.936844	-0.726223	-0.401081	-0.389863	-0.542951	0.905001	-0.141317
TCGA-G2-A2EJ-01	0.220124	-0.693426	-0.598709	-0.65237	-0.217692	-0.701041	-0.635376	-0.346851	-0.633506	0.445603	-0.665958	0.405274	-0.499288	-0.594154	0.927663	-0.622229	-0.565097	1	-0.726223	1	-0.575315	0.89448	0.0630308	-0.717849
TCGA-G2-A2EK-01	0.708361	1	-0.598709	-0.65237	-0.642673	0.943506	-0.635376	-0.598801	1	-0.695801	-0.665958	-0.193143	-0.499288	-0.00215841	-0.664153	-0.622229	0.0224839	-0.572338	0.813385	-0.633214	-0.575315	-0.542951	-0.276991	-0.40007
TCGA-G2-A2EL-01	-0.453562	-0.693426	-0.598709	-0.65237	0.963837	-0.701041	1	0.56953	-0.633506	0.840998	1	-0.67755	-0.499288	1	-0.664153	-0.622229	-0.565097	-0.572338	0.538797	-0.633214	-0.575315	0.00393497	-1	-1
TCGA-G2-A2EO-01	-0.535371	-0.693426	0.247963	0.973027	-0.642673	-0.0875577	1	-0.0049795	-0.0476611	-0.695801	1	-0.67755	-0.499288	0.35985	0.1522	1	-0.565097	-0.510441	0.103156	-0.633214	-0.575315	-0.246915	1	1
TCGA-G2-A2ES-01	-0.535371	0.599363	-0.598709	-0.65237	-0.314895	-0.701041	0.472762	0.471307	-0.633506	0.764193	-0.665958	1	-0.44329	-0.594154	0.164873	0.65747	-0.565097	1	-0.726223	1	-0.316943	0.761799	0.629334	0.749537
TCGA-G2-A3IB-01	-0.535371	1	-0.598709	-0.65237	1	-0.701041	1	-0.598801	-0.633506	1	-0.583334	-0.67755	-0.499288	0.0984604	-0.664153	-0.622229	0.168083	-0.572338	-0.726223	0.503318	1	-0.131906	-0.733171	-0.813547
TCGA-G2-A3IE-01	-0.535371	0.639724	0.216376	-0.65237	1	-0.701041	-0.635376	-0.598801	1	-0.234751	1	-0.67755	-0.499288	-0.594154	-0.664153	-0.393362	-0.565097	-0.572338	-0.726223	0.613467	-0.554479	-0.464264	-0.807766	-0.962622
TCGA-G2-A3VY-01	-0.535371	1	-0.235136	-0.65237	1	-0.701041	-0.635376	-0.598801	-0.633506	1	0.390008	-0.67755	-0.499288	-0.594154	-0.664153	-0.622229	-0.565097	-0.493786	-0.726223	0.591268	-0.575315	-0.542951	-1	-1
TCGA-G2-AA3B-01	0.367716	-0.693426	0.644952	0.267519	-0.642673	-0.701041	1	1	1	-0.695801	1	-0.67755	-0.499288	-0.594154	-0.664153	-0.622229	-0.565097	1	-0.726223	-0.070136	-0.575315	-0.542951	-0.255771	-1
TCGA-G2-AA3C-01	-0.535371	-0.431023	-0.583188	-0.365678	-0.522231	-0.29648	-0.635376	-0.598801	-0.513289	-0.695801	0.0740275	-0.0145959	1	-0.594154	-0.664153	1	-0.565097	-0.572338	-0.674936	-0.633214	-0.575315	-0.542951	1	0.45347
TCGA-G2-AA3D-01	0.495231	1	-0.598709	-0.65237	0.0472473	-0.511506	-0.635376	1	-0.633506	-0.695801	0.16787	-0.67755	-0.499288	-0.594154	-0.664153	-0.622229	-0.565097	1	-0.726223	-0.245464	-0.575315	-0.542951	-1	-1
TCGA-G2-AA3F-01	-0.535371	-0.693426	0.439027	-0.65237	0.470821	1	-0.635376	-0.598801	-0.633506	-0.695801	1	0.762558	-0.499288	-0.594154	-0.664153	-0.137579	-0.565097	-0.572338	-0.726223	1	0.368946	-0.542951	-1	-0.884373
TCGA-GC-A3BM-01	0.840444	-0.693426	0.429991	-0.65237	-0.405833	-0.628175	0.1002	1	-0.633506	1	-0.665958	-0.67755	-0.499288	-0.594154	1	-0.622229	0.463078	-0.572338	-0.726223	-0.0156995	-0.575315	-0.542951	-0.997493	-1
TCGA-GC-A3I6-01	-0.500227	-0.693426	0.641514	-0.65237	-0.642673	0.105166	-0.635376	0.544156	0.102193	-0.695801	0.744437	1	-0.499288	0.563964	0.863187	0.759227	-0.520663	1	0.833817	-0.633214	0.120169	-0.309745	0.448066	-0.0483669
TCGA-GC-A3OO-01	-0.535371	0.553425	-0.598709	-0.65237	-0.234522	-0.107552	-0.635376	-0.24677	-0.633506	-0.695801	-0.193067	-0.67755	0.978429	1	-0.413601	-0.163444	-0.536252	-0.572338	1	-0.633214	1	-0.542951	-0.320109	0.668589
TCGA-GC-A3RB-01	-0.535371	1	0.537592	-0.65237	-0.642673	0.423994	1	0.191735	-0.633506	-0.695801	-0.665958	1	-0.499288	0.3999	-0.664153	0.597512	-0.431824	1	-0.726223	-0.633214	-0.575315	-0.542951	-1	-1
TCGA-GC-A3RC-01	-0.338838	-0.693426	-0.598709	1	-0.642673	-0.636507	0.0622235	-0.598801	1	-0.695801	-0.6527	1	-0.499288	1	1	1	1	-0.570492	0.0385097	-0.633214	-0.554924	-0.431313	1	0.237793
TCGA-GC-A3RD-01	-0.535371	0.287558	-0.115367	-0.65237	0.7561	-0.701041	-0.635376	-0.598801	-0.633506	-0.695801	-0.665958	0.323113	-0.454246	-0.318027	-0.664153	-0.622229	0.103254	-0.535645	-0.726223	1	1	-0.00664105	-0.980533	-0.950076
TCGA-GC-A3WC-01	-0.0701718	0.103967	-0.0769025	0.840569	-0.642673	-0.701041	0.57211	0.81042	-0.589466	-0.695801	-0.385941	-0.67755	-0.296505	-0.594154	1	-0.485299	1	-0.572338	0.253268	-0.633214	-0.575315	-0.542951	1	0.500959
TCGA-GC-A3YS-01	-0.535371	-0.693426	-0.598709	-0.65237	-0.0864182	0.091144	-0.635376	-0.598801	1	0.104567	1	-0.67755	-0.430154	0.524065	-0.664153	1	1	-0.0517983	-0.726223	0.378267	-0.575315	-0.440691	0.56738	1
TCGA-GC-A4ZW-01	1	-0.693426	0.0606029	1	-0.642673	-0.701041	0.653088	-0.519817	0.0265503	-0.695801	-0.570555	0.429352	-0.499288	1	-0.664153	-0.622229	-0.565097	-0.572338	0.0774037	-0.633214	1	-0.542951	-1	-1
TCGA-GC-A6I1-01	-0.535371	-0.104896	0.941709	0.872272	-0.642673	-0.701041	-0.536164	-0.598801	0.763583	-0.695801	-0.381399	-0.566867	-0.499288	1	-0.176916	0.518218	-0.565097	-0.572338	-0.726223	0.897218	-0.575315	-0.302479	1	0.420888
TCGA-GC-A6I3-01	-0.535371	1	1	1	-0.642673	-0.701041	0.277602	0.44397	1	0.16306	-0.665958	-0.67755	0.845439	-0.262188	-0.664153	-0.203104	-0.325583	0.549636	-0.726223	-0.545149	-0.575315	-0.542951	1	0.511023
TCGA-GD-A2C5-01	-0.535371	1	-0.598709	-0.65237	-0.642673	1	-0.635376	-0.598801	-0.633506	-0.390645	-0.0686289	-0.67755	-0.499288	-0.594154	-0.664153	-0.622229	-0.565097	0.960428	0.59467	-0.633214	1	1	-0.895737	0.369944
TCGA-GD-A3OP-01	1	-0.693426	-0.598709	-0.179442	-0.642673	0.64317	-0.239552	-0.598801	0.0619167	0.504193	-0.665958	-0.67755	-0.162073	-0.594154	0.114295	1	-0.272467	-0.572338	1	-0.633214	-0.575315	-0.542951	-0.310845	0.59534
TCGA-GD-A3OQ-01	-0.535371	0.202041	-0.598709	-0.65237	0.0625846	-0.624383	-0.635376	0.536206	-0.633506	0.619455	-0.665958	1	-0.499288	-0.594154	-0.664153	-0.622229	-0.565097	1	-0.726223	1	0.112834	0.712262	-0.800952	-0.900255
TCGA-GD-A3OS-01	-0.535371	-0.693426	-0.598709	0.186363	-0.632105	0.2126	-0.635376	0.541238	1	-0.695801	-0.553034	0.305581	1	0.894581	-0.664153	1	-0.565097	1	-0.726223	0.321523	-0.575315	-0.542951	-0.690144	-0.0247827
TCGA-GD-A6C6-01	-0.535371	1	0.185251	-0.183829	-0.507556	-0.701041	-0.635376	0.07019	1	-0.695801	1	-0.191213	1	-0.594154	-0.664153	1	-0.272033	0.284569	-0.726223	-0.065887	-0.575315	-0.542951	-0.127383	-0.130069
TCGA-GD-A76B-01	-0.535371	-0.216752	1	0.145247	-0.642673	0.427955	0.1204	-0.0607439	1	-0.695801	0.652361	-0.67755	0.322861	-0.594154	0.53498	-0.373388	-0.109134	-0.572338	-0.726223	-0.34596	0.435133	-0.542951	1	0.00926334
TCGA-GU-A42P-01	-0.535371	0.971293	-0.187602	-0.65237	1	-0.701041	-0.635376	-0.598801	-0.227116	1	-0.665958	-0.67755	-0.499288	0.152875	-0.664153	-0.622229	-0.565097	1	-0.726223	-0.472506	0.750227	-0.220856	-1	-1
TCGA-GU-A42Q-01	1	-0.693426	0.154834	-0.65237	1	-0.701041	-0.436522	-0.598801	-0.633506	0.606621	0.698245	-0.67755	-0.499288	-0.594154	0.51339	-0.350767	0.671125	-0.572338	-0.726223	0.390637	-0.575315	0.540085	-1	-1
TCGA-GU-A42R-01	-0.535371	1	-0.598709	-0.65237	1	-0.701041	-0.635376	-0.598801	-0.633506	-0.437342	0.495691	-0.67755	0.905026	-0.594154	-0.664153	-0.622229	-0.565097	-0.572338	0.422236	-0.633214	1	-0.542951	-1	-1
TCGA-GU-A762-01	-0.535371	-0.693426	-0.598709	1	-0.642673	-0.701041	1	-0.163541	1	-0.695801	0.456527	0.0454487	-0.123159	-0.594154	1	1	-0.565097	-0.572338	-0.455037	-0.633214	-0.575315	-0.542951	1	1
TCGA-GU-A763-01	-0.535371	1	-0.598709	-0.65237	0.0443453	0.821279	-0.635376	0.808303	-0.633506	1	0.469008	-0.67755	-0.499288	-0.594154	-0.228453	-0.622229	0.291152	-0.572338	-0.726223	-0.542777	0.559725	-0.323845	-0.442551	-1
TCGA-GU-A764-01	-0.25279	-0.693426	1	-0.65237	-0.642673	0.382105	-0.398794	0.763329	-0.633506	-0.695801	0.0936944	0.686785	-0.499288	-0.594154	1	1	-0.565097	-0.572338	-0.726223	-0.577244	-0.575315	0.246163	1	1
TCGA-GU-A766-01	-0.269939	-0.693426	0.637114	0.883766	-0.642673	-0.701041	1	-0.598801	-0.633506	-0.695801	-0.665958	1	1	-0.594154	-0.108022	-0.622229	-0.565097	1	-0.726223	0.250092	-0.575315	0.255174	1	0.863065
TCGA-GU-A767-01	-0.535371	-0.530497	-0.598709	-0.65237	-0.117546	0.473842	-0.635376	-0.598801	-0.633506	0.0416008	-0.665958	-0.67755	1	-0.594154	-0.664153	-0.622229	-0.565097	-0.37103	1	-0.624315	-0.575315	-0.542951	-0.727723	0.343273
TCGA-GU-AATO-01	-0.535371	0.31159	1	0.918671	-0.642673	-0.701041	0.208553	-0.598801	0.375223	-0.695801	0.204874	-0.67755	0.104488	-0.441952	0.479664	0.63452	-0.565097	-0.572338	0.155239	-0.633214	-0.575315	1	0.934531	0.625516
TCGA-GU-AATP-01	0.144307	-0.693426	-0.598709	-0.487134	-0.642673	0.884507	-0.635376	0.351842	0.551622	-0.695801	1	-0.67755	-0.499288	1	-0.596353	0.828424	-0.565097	1	0.223785	-0.633214	-0.575315	-0.542951	0.376299	1
TCGA-GU-AATQ-01	-0.535371	0.68066	-0.598709	-0.65237	-0.642673	-0.701041	-0.635376	1	-0.633506	-0.695801	-0.415434	1	1	1	1	-0.622229	0.165944	-0.572338	0.722794	-0.633214	-0.575315	-0.542951	-0.548605	-0.719023
TCGA-GV-A3JV-01	0.286015	-0.693426	0.175087	0.247235	-0.642673	1	0.520136	-0.598801	1	-0.695801	0.00744749	-0.67755	-0.499288	0.179087	0.0484346	-0.622229	1	-0.572338	-0.530298	-0.366218	-0.530847	-0.542951	0.406322	0.554472
TCGA-GV-A3JW-01	-0.535371	1	-0.598709	-0.65237	1	-0.701041	-0.635376	-0.598801	-0.633506	1	-0.665958	0.763442	-0.499288	-0.594154	-0.664153	-0.622229	-0.565097	-0.572338	0.736652	-0.633214	-0.575315	-0.542951	-1	-1
TCGA-GV-A3JX-01	-0.535371	-0.693426	-0.598709	0.433422	-0.642673	0.507076	0.852213	0.402488	0.811401	1	-0.588985	-0.67755	-0.499288	-0.594154	1	0.570498	0.692971	-0.572338	-0.726223	-0.432768	1	-0.542951	-0.0453343	-0.887459
TCGA-GV-A3JZ-01	-0.535371	-0.0605666	1	1	-0.642673	-0.701041	1	-0.598801	-0.633506	-0.695801	-0.665958	-0.424626	-0.499288	1	-0.0324562	1	-0.565097	-0.572338	-0.726223	-0.633214	-0.487696	0.427915	-0.609981	0.0877168
TCGA-GV-A3QF-01	-0.535371	-0.0123261	0.474815	-0.65237	0.870631	-0.701041	-0.635376	-0.598801	-0.633506	0.70889	0.541475	-0.67755	-0.499288	-0.594154	-0.664153	-0.622229	-0.565097	-0.572338	-0.726223	1	0.529241	1	-1	-1
TCGA-GV-A3QH-01	-0.465694	-0.693426	-0.598709	-0.65237	1	-0.701041	-0.635376	0.363322	-0.633506	0.54358	-0.665958	1	-0.499288	1	-0.664153	-0.622229	-0.565097	1	-0.726223	-0.633214	-0.575315	-0.373107	-1	-1
TCGA-GV-A3QI-01	-0.28852	-0.693426	-0.598709	-0.65237	1	-0.701041	-0.635376	-0.598801	-0.633506	1	-0.665958	-0.67755	-0.499288	1	-0.664153	-0.622229	-0.565097	-0.572338	1	-0.633214	-0.575315	-0.542951	-1	-1
TCGA-GV-A3QK-01	-0.535371	0.889917	-0.598709	-0.65237	-0.642673	1	-0.635376	0.421042	1	0.30511	-0.665958	-0.252091	-0.499288	-0.594154	-0.664153	-0.622229	1	1	-0.726223	-0.0213362	-0.196557	-0.542951	0.494385	-0.66591
TCGA-GV-A40E-01	-0.535371	-0.693426	-0.598709	0.0169464	0.322194	-0.701041	-0.635376	-0.598801	1	-0.695801	-0.665958	0.830173	-0.32428	-0.594154	-0.664153	-0.622229	-0.565097	0.416236	-0.726223	1	-0.575315	1	-0.0779092	-0.00331785
TCGA-GV-A40G-01	0.762569	-0.693426	0.87689	-0.65237	-0.133497	1	-0.635376	-0.598801	-0.633506	1	1	-0.67755	-0.499288	-0.594154	-0.664153	-0.622229	-0.565097	-0.572338	-0.691302	-0.633214	-0.575315	1	-1	-1
TCGA-GV-A6ZA-01	-0.535371	1	-0.454769	0.811629	-0.642673	-0.701041	0.432897	1	-0.633506	-0.695801	1	-0.67755	-0.499288	-0.594154	-0.0738218	-0.622229	0.880902	-0.572338	0.0580905	-0.633214	-0.575315	-0.542951	-0.140237	-1
TCGA-H4-A2HO-01	-0.535371	-0.316394	-0.314511	-0.65237	-0.642673	1	-0.635376	-0.598801	1	1	0.0478722	-0.67755	1	1	-0.664153	-0.622229	-0.269735	0.591043	-0.726223	0.00604469	-0.3723	-0.542951	0.189937	0.0158693
TCGA-H4-A2HQ-01	-0.535371	-0.693426	1	-0.65237	-0.642673	1	-0.635376	1	-0.633506	-0.695801	0.937911	-0.67755	-0.499288	-0.594154	-0.664153	-0.622229	-0.565097	-0.572338	-0.726223	-0.633214	-0.372411	-0.542951	-1	-1
TCGA-HQ-A2OE-01	-0.535371	0.0554009	1	-0.65237	-0.0418569	-0.456716	-0.635376	-0.598801	-0.142428	-0.451864	0.8975	-0.67755	-0.499288	-0.594154	-0.664153	-0.622229	0.0645485	0.576499	-0.726223	1	-0.575315	-0.0286928	-1	-1
TCGA-HQ-A2OF-01	1	-0.693426	-0.338415	-0.65237	1	-0.701041	-0.635376	-0.598801	-0.633506	0.364506	-0.508028	-0.67755	-0.344384	-0.328234	-0.664153	-0.622229	-0.565097	-0.572338	-0.726223	1	-0.575315	-0.542951	-1	-1
TCGA-HQ-A5ND-01	-0.2653	-0.693426	-0.00156311	-0.65237	1	-0.523214	1	-0.598801	-0.633506	0.883153	1	-0.67755	-0.499288	-0.594154	1	-0.622229	-0.565097	-0.572338	-0.726223	0.41869	-0.575315	0.550064	-0.879934	-1
TCGA-HQ-A5NE-01	0.0871125	-0.693426	-0.598709	-0.65237	-0.388735	0.837198	-0.635376	-0.41231	-0.633506	1	-0.215264	-0.67755	-0.499288	0.209984	-0.664153	-0.622229	-0.565097	1	-0.726223	1	1	0.563874	-0.277643	0.10756
TCGA-K4-A3WS-01	-0.351046	0.265821	-0.598709	0.0141047	-0.642673	-0.0333879	0.81953	-0.598801	1	-0.695801	1	-0.67755	1	-0.594154	1	-0.622229	-0.236373	-0.175762	1	-0.361716	-0.575315	-0.542951	0.902986	1
TCGA-K4-A3WU-01	1	1	1	-0.65237	-0.615779	0.693922	-0.551007	0.11451	-0.633506	0.682285	1	-0.67755	-0.499288	-0.594154	-0.664153	-0.391065	-0.565097	-0.572338	0.00315871	-0.633214	-0.575315	-0.519075	0.932798	0.872094
TCGA-K4-A3WV-01	0.190677	-0.693426	-0.598709	-0.65237	0.563794	-0.701041	-0.635376	1	-0.633506	-0.695801	-0.665958	1	-0.499288	1	-0.664153	-0.622229	-0.565097	-0.572338	-0.726223	1	1	-0.542951	-1	-0.974721
TCGA-K4-A4AB-01	-0.535371	-0.693426	-0.598709	-0.65237	-0.642673	1	-0.635376	-0.598801	0.348545	-0.695801	-0.665958	1	-0.499288	-0.594154	-0.664153	0.0670143	1	0.056813	-0.726223	1	0.0725769	-0.0519968	-0.0411623	0.721001
TCGA-K4-A4AC-01	-0.236159	-0.693426	-0.598709	-0.345299	-0.212597	-0.0166649	0.253104	-0.598801	-0.633506	-0.695801	0.142444	0.459198	1	-0.594154	1	1	0.748276	-0.572338	-0.726223	0.360992	-0.575315	-0.281499	0.636628	-0.121967
TCGA-K4-A54R-01	-0.535371	-0.693426	-0.598709	1	-0.642673	-0.149879	1	0.597529	-0.633506	-0.695801	1	-0.0203082	-0.249712	-0.342651	1	0.897707	-0.565097	-0.24553	-0.368031	-0.633214	-0.0337007	-0.542951	1	0.990716
TCGA-K4-A5RH-01	-0.249142	-0.693426	-0.0454585	1	-0.642673	-0.701041	0.792827	-0.475702	0.928818	0.0383534	-0.665958	-0.657559	0.0397768	-0.594154	1	1	-0.565097	-0.572338	-0.385339	-0.633214	-0.476476	-0.542951	1	1
TCGA-K4-A5RI-01	-0.535371	0.368502	-0.598709	-0.65237	-0.510314	0.474678	-0.635376	-0.598801	-0.633506	-0.695801	1	0.873878	-0.450079	-0.594154	-0.664153	-0.622229	1	-0.572338	1	-0.633214	-0.575315	-0.542951	-0.422994	-0.00296349
TCGA-K4-A5RJ-01	-0.535371	-0.693426	-0.390671	0.137034	-0.642673	0.733014	1	-0.598801	0.183599	-0.342636	0.0359653	-0.67755	-0.499288	-0.594154	0.434874	1	0.169386	-0.572338	0.369457	-0.633214	-0.575315	0.725281	1	0.661325
TCGA-K4-A6FZ-01	-0.535371	-0.604477	-0.598709	-0.65237	-0.642673	0.568862	-0.635376	-0.598801	0.782969	-0.678507	-0.665958	0.259239	-0.470437	-0.594154	-0.479127	-0.622229	0.730104	0.253452	-0.726223	1	0.61002	1	0.813074	-0.24999
TCGA-K4-A6MB-01	0.814982	-0.693426	-0.598709	-0.65237	0.215233	-0.240242	-0.635376	-0.598801	-0.633506	-0.087749	1	-0.67755	-0.499288	1	-0.664153	-0.622229	-0.114632	-0.572338	1	-0.633214	1	-0.444379	-1	0.135681
TCGA-K4-A83P-01	1	1	0.660354	-0.383695	-0.642673	0.28267	1	-0.598801	-0.414251	-0.184029	-0.0292449	-0.67755	0.0976077	-0.594154	-0.664153	-0.622229	-0.565097	-0.572338	-0.234056	-0.633214	-0.575315	-0.542951	1	1
TCGA-K4-AAQO-01	0.327137	1	-0.598709	-0.569831	-0.642673	0.397566	-0.428882	-0.598801	-0.0417651	0.552661	-0.665958	-0.67755	1	-0.594154	-0.449291	0.267036	-0.324041	-0.572338	1	-0.633214	-0.488658	-0.542951	0.37102	1
TCGA-KQ-A41N-01	1	-0.693426	0.0549359	-0.65237	-0.149983	-0.701041	-0.635376	0.450224	0.498013	-0.550136	0.799708	-0.67755	-0.499288	1	-0.664153	-0.622229	-0.565097	-0.572338	1	-0.633214	-0.301316	-0.542951	-1	-0.70947
TCGA-KQ-A41O-01	-0.11778	-0.693426	0.314123	-0.65237	1	-0.701041	-0.635376	-0.598801	-0.633506	-0.435774	0.61217	-0.67755	-0.499288	-0.594154	-0.664153	-0.622229	-0.565097	-0.572338	-0.726223	1	-0.575315	-0.542951	-1	-1
TCGA-KQ-A41P-01	0.0632552	-0.508383	-0.598709	-0.65237	-0.642673	1	-0.635376	-0.598801	0.355365	-0.695801	0.989053	-0.67755	1	1	-0.664153	0.563701	-0.565097	1	0.667797	-0.633214	-0.575315	-0.542951	0.145231	0.704558
TCGA-KQ-A41Q-01	0.821205	-0.693426	-0.578964	-0.65237	1	-0.701041	-0.635376	0.280785	-0.633506	1	-0.665958	-0.67755	-0.499288	-0.23825	-0.664153	-0.622229	-0.565097	1	-0.726223	1	0.26461	-0.542951	-1	-1
TCGA-KQ-A41R-01	-0.535371	1	-0.598709	-0.65237	0.956705	-0.593446	-0.635376	-0.598801	0.111182	1	-0.665958	-0.0592988	-0.499288	1	-0.664153	-0.622229	-0.565097	-0.119588	1	-0.633214	-0.575315	-0.542951	-0.93569	-0.558776
TCGA-KQ-A41S-01	0.58343	-0.693426	-0.598709	-0.65237	-0.642673	1	-0.635376	-0.598801	-0.633506	-0.694039	-0.665958	1	-0.499288	-0.594154	-0.664153	1	-0.565097	-0.572338	1	-0.633214	1	-0.342905	-0.178345	1
TCGA-LC-A66R-01	-0.535371	0.477799	1	1	-0.642673	-0.701041	0.764654	0.203737	-0.633506	0.374532	-0.665958	0.27723	-0.499288	-0.594154	-0.183279	0.646217	-0.565097	0.394911	-0.566443	-0.633214	-0.438443	0.602757	1	0.406615
TCGA-LT-A5Z6-01	0.0946626	-0.693426	1	-0.65237	0.101286	-0.701041	-0.635376	1	-0.633506	1	-0.665958	0.0231557	-0.499288	-0.556405	-0.664153	0.699281	-0.549125	-0.572338	1	-0.633214	-0.575315	-0.542951	-0.595356	-1
TCGA-LT-A8JT-01	-0.535371	1	-0.595927	0.838669	-0.485079	-0.701041	-0.635376	1	-0.633506	-0.695801	1	-0.67755	-0.499288	-0.594154	-0.664153	-0.622229	-0.0407125	1	-0.217718	-0.633214	-0.210461	-0.479625	-0.489147	-1
TCGA-MV-A51V-01	0.0857366	-0.693426	-0.533176	-0.65237	0.141102	0.787276	-0.635376	0.260446	-0.633506	1	-0.665958	-0.180641	-0.499288	-0.594154	-0.664153	-0.622229	-0.565097	0.222048	-0.726223	1	-0.575315	-0.296821	-1	-0.443126
TCGA-PQ-A6FI-01	0.727265	-0.693426	-0.598709	1	-0.580462	-0.701041	0.311543	-0.598801	-0.633506	-0.695801	-0.0385384	1	-0.184416	-0.594154	0.0816374	-0.622229	-0.565097	0.185239	-0.726223	1	-0.575315	-0.0113815	-0.0258656	-0.801156
TCGA-PQ-A6FN-01	-0.535371	1	0.751495	1	-0.642673	-0.701041	-0.211457	-0.55671	-0.633506	-0.539269	-0.665958	-0.67755	0.33019	0.805387	0.493313	-0.622229	0.813323	-0.572338	-0.726223	0.209001	-0.0297191	-0.542951	0.347068	0.227851
TCGA-R3-A69X-01	1	-0.693426	-0.534999	-0.171484	-0.642673	0.198008	-0.548403	-0.200602	0.544692	-0.695801	-0.563655	-0.568051	1	-0.594154	-0.529984	0.661144	1	-0.426269	0.530805	-0.633214	-0.575315	-0.542951	0.844805	1
TCGA-S5-A6DX-01	-0.535371	0.0506745	1	1	-0.642673	-0.701041	0.812608	0.13101	0.973145	-0.695801	-0.298674	-0.252639	0.624042	0.15995	0.647209	0.755708	-0.565097	-0.572338	-0.522408	-0.633214	-0.575315	-0.542951	1	1
TCGA-S5-AA26-01	0.454079	-0.693426	-0.598709	-0.65237	0.951631	1	-0.635376	1	-0.633506	1	-0.665958	-0.67755	-0.499288	-0.594154	-0.664153	-0.622229	-0.565097	-0.572338	0.4828	-0.633214	1	-0.542951	-1	-1
TCGA-SY-A9G0-01	1	0.918703	-0.319548	-0.65237	-0.642673	0.613802	-0.635376	-0.598801	-0.633506	-0.013675	-0.665958	-0.465278	-0.499288	-0.212047	-0.664153	-0.521642	-0.565097	-0.572338	1	-0.633214	-0.575315	-0.542951	0.257973	1
TCGA-SY-A9G5-01	-0.535371	-0.693426	-0.598709	1	-0.642673	-0.701041	1	1	-0.573321	-0.695801	1	-0.67755	0.247827	-0.594154	-0.664153	0.675924	-0.49334	1	0.0246685	-0.633214	-0.575315	-0.542951	1	1
TCGA-UY-A78K-01	0.0710334	1	0.687537	-0.435674	0.22235	-0.701041	1	0.0360283	-0.633506	-0.695801	1	-0.67755	-0.413371	-0.239025	0.399034	-0.478491	-0.461927	-0.572338	-0.368272	-0.633214	-0.575315	-0.542951	1	0.131009
TCGA-UY-A78L-01	-0.535371	1	-0.598709	-0.65237	-0.22215	-0.701041	-0.635376	-0.598801	0.256279	0.482257	0.884303	-0.67755	-0.499288	-0.594154	-0.664153	0.131305	0.00136667	-0.572338	-0.726223	1	0.145962	1	-0.240816	0.634197
TCGA-UY-A78M-01	-0.535371	0.919112	-0.598709	-0.65237	1	-0.701041	-0.635376	-0.598801	-0.633506	-0.174909	-0.659684	-0.67755	-0.499288	1	-0.664153	-0.622229	-0.565097	-0.572338	-0.726223	1	-0.575315	0.40173	-0.957531	0.265428
TCGA-UY-A78N-01	-0.535371	-0.0270566	-0.598709	-0.65237	1	-0.701041	-0.635376	-0.598801	-0.633506	1	-0.665958	1	-0.499288	-0.594154	-0.664153	-0.622229	0.744399	-0.572338	0.677348	-0.633214	1	-0.542951	-1	-0.92081
TCGA-UY-A78O-01	1	-0.693426	0.839114	-0.65237	0.415221	-0.701041	-0.635376	0.850244	0.923769	-0.497928	-0.665958	0.0941675	-0.499288	1	-0.664153	-0.622229	-0.242403	-0.402303	-0.726223	0.411	-0.315562	-0.542951	-0.682666	-0.325717
TCGA-UY-A78P-01	-0.535371	-0.693426	-0.598709	0.868754	-0.642673	-0.701041	0.638191	-0.21306	-0.23218	-0.695801	-0.422775	-0.331611	1	0.886134	1	-0.226133	1	-0.572338	0.18623	-0.633214	1	0.838793	1	1
TCGA-UY-A8OB-01	0.257002	-0.693426	0.286405	1	-0.642673	-0.701041	1	-0.598801	-0.633506	-0.695801	-0.665958	1	-0.499288	-0.594154	-0.502619	1	-0.155455	0.00894633	-0.726223	-0.344032	-0.575315	-0.0012748	0.140162	-0.783258
TCGA-UY-A8OC-01	-0.535371	0.738754	-0.502761	-0.65237	-0.0814488	0.468224	-0.635376	-0.598801	-0.633506	-0.695801	1	-0.67755	-0.499288	1	-0.569947	-0.119371	0.248169	-0.572338	-0.726223	0.910964	-0.575315	-0.097119	-0.145008	1
TCGA-UY-A8OD-01	-0.229976	1	-0.598709	0.253356	-0.642673	0.744381	-0.635376	1	-0.633506	-0.482474	-0.665958	0.816222	0.0888713	1	-0.664153	-0.622229	-0.565097	-0.476339	1	-0.633214	-0.575315	-0.542951	0.722396	1
TCGA-UY-A9PA-01	-0.535371	0.974495	-0.598709	1	-0.642673	-0.435945	1	0.842616	0.0383957	-0.454917	-0.665958	-0.366517	-0.140783	-0.594154	-0.664153	-0.622229	-0.565097	1	-0.726223	0.574855	0.27175	-0.542951	0.576051	-0.970848
TCGA-UY-A9PB-01	-0.535371	-0.693426	1	0.870948	-0.642673	-0.701041	1	-0.598801	1	-0.695801	1	0.361344	-0.120961	0.0261203	1	0.933051	-0.246806	-0.572338	-0.726223	-0.633214	0.0315834	0.56193	1	1
TCGA-UY-A9PD-01	0.0272503	-0.693426	1	-0.65237	0.656776	-0.701041	-0.635376	-0.598801	0.686996	-0.438224	1	-0.67755	-0.499288	0.970072	-0.00509652	-0.622229	-0.565097	-0.572338	-0.726223	-0.616756	0.110729	-0.542951	-0.882149	0.315984
TCGA-UY-A9PE-01	1	-0.693426	1	-0.65237	0.971895	-0.701041	-0.635376	-0.598801	-0.633506	0.873238	-0.665958	-0.107405	-0.499288	0.914186	-0.0176588	-0.622229	-0.565097	-0.572338	-0.562404	-0.633214	-0.575315	-0.542951	-1	0.0789289
TCGA-UY-A9PF-01	1	-0.693426	-0.45634	-0.65237	-0.642673	-0.176178	-0.38611	0.962623	-0.633506	0.548831	-0.665958	-0.404794	-0.499288	-0.0990954	-0.664153	-0.622229	0.0320653	0.837284	1	-0.633214	-0.575315	-0.542951	0.107014	0.298712
TCGA-UY-A9PH-01	-0.535371	-0.693426	0.743894	0.359288	-0.642673	-0.701041	1	-0.598801	0.522794	-0.695801	0.511618	-0.176872	1	-0.594154	1	1	-0.00753869	-0.047765	-0.579406	-0.633214	0.64801	-0.542951	1	1
TCGA-XF-A8HB-01	-0.535371	0.396485	-0.598709	-0.65237	0.96262	-0.701041	-0.635376	-0.598801	-0.193518	-0.695801	1	-0.67755	-0.374855	-0.594154	-0.664153	-0.622229	0.545552	-0.572338	1	-0.633214	1	-0.542951	-1	-1
TCGA-XF-A8HC-01	-0.535371	0.25181	0.278301	-0.65237	1	-0.701041	-0.635376	-0.598801	-0.633506	1	0.04279	-0.67755	-0.499288	-0.594154	-0.664153	-0.622229	-0.565097	-0.572338	-0.726223	-0.14982	0.457139	-0.542951	-1	-1
TCGA-XF-A8HD-01	-0.176414	-0.693426	0.909963	1	-0.642673	-0.701041	1	-0.318661	-0.633506	-0.695801	0.61096	1	-0.499288	-0.594154	-0.664153	0.995872	-0.565097	1	-0.575881	-0.633214	-0.575315	-0.0381443	1	0.380807
TCGA-XF-A8HE-01	-0.535371	-0.693426	-0.598709	1	-0.642673	-0.701041	0.285542	1	0.312052	-0.695801	0.741339	-0.408332	-0.499288	-0.594154	0.112409	-0.124278	-0.565097	0.350655	-0.319661	-0.411516	-0.575315	1	1	0.543247
TCGA-XF-A8HF-01	-0.535371	1	1	-0.65237	0.685873	-0.701041	-0.635376	-0.598801	1	0.0399671	0.468206	-0.67755	-0.144661	-0.405362	-0.355303	0.346088	0.114254	-0.572338	-0.133093	-0.633214	1	-0.542951	0.0700636	0.65263
TCGA-XF-A8HG-01	-0.535371	1	-0.598709	-0.65237	1	-0.701041	-0.635376	-0.598801	-0.633506	1	-0.665958	-0.67755	-0.499288	-0.594154	-0.664153	-0.622229	-0.565097	-0.572338	-0.726223	-0.275809	1	-0.542951	-1	-1
TCGA-XF-A8HH-01	-0.535371	0.705155	-0.598709	-0.65237	0.285008	0.744209	-0.635376	-0.598801	-0.0199098	-0.695801	-0.665958	-0.509443	0.483911	0.345166	1	0.324254	-0.246068	-0.572338	1	-0.633214	1	-0.542951	-0.2929	1
TCGA-XF-A8HI-01	-0.535371	-0.0819635	0.54879	-0.65237	-0.642673	1	-0.635376	-0.353255	0.661987	-0.695801	0.244519	-0.67755	-0.478905	-0.594154	-0.664153	-0.622229	-0.565097	1	-0.726223	1	-0.575315	-0.542951	-0.723927	-1
TCGA-XF-A9SH-01	-0.535371	0.308413	1	-0.65237	-0.642673	0.336359	-0.635376	-0.598801	0.522986	0.486312	-0.665958	-0.184327	-0.499288	-0.594154	-0.664153	-0.622229	1	-0.553479	1	-0.389899	-0.575315	-0.542951	-0.516699	-0.450153
TCGA-XF-A9SI-01	1	0.0858941	0.318039	1	-0.642673	-0.701041	0.715812	-0.106193	0.811249	-0.695801	-0.583924	-0.67755	0.420204	-0.593281	0.995443	0.480458	-0.565097	-0.490948	-0.183698	-0.633214	-0.575315	-0.542951	1	1
TCGA-XF-A9SJ-01	-0.485086	-0.457916	-0.290154	1	-0.642673	-0.701041	1	-0.598801	0.26208	-0.695801	1	-0.67755	0.305784	0.139778	1	1	-0.565097	-0.572338	-0.089684	-0.633214	-0.513418	-0.542951	1	1
TCGA-XF-A9SK-01	-0.535371	-0.693426	-0.594337	-0.438534	-0.642673	0.662521	-0.635376	-0.598801	1	-0.695801	-0.459867	0.531744	0.543899	-0.594154	0.160143	1	1	0.77269	0.656865	-0.633214	-0.575315	-0.0918454	0.983977	1
TCGA-XF-A9SL-01	0.771332	1	-0.597529	-0.65237	-0.642673	0.687888	0.697934	-0.509476	0.0865782	-0.695801	0.961588	-0.67755	0.985508	-0.594154	-0.664153	0.139675	-0.565097	-0.36337	1	-0.633214	-0.575315	-0.542951	1	1
TCGA-XF-A9SM-01	0.250715	-0.693426	-0.31336	1	-0.642673	-0.701041	0.776353	0.562138	0.334831	-0.695801	0.27238	-0.67755	0.26329	-0.594154	1	1	-0.446799	-0.572338	-0.726223	-0.633214	-0.163678	-0.135236	1	1
TCGA-XF-A9SP-01	-0.535371	1	1	-0.323875	-0.424818	-0.701041	-0.2742	-0.598801	-0.268799	0.294366	-0.665958	-0.67755	1	-0.594154	-0.664153	1	-0.565097	-0.264115	1	-0.633214	-0.496713	-0.542951	0.393371	1
TCGA-XF-A9ST-01	1	-0.693426	-0.598709	-0.65237	1	-0.701041	-0.635376	-0.598801	-0.633506	1	-0.665958	-0.67755	-0.499288	1	-0.664153	-0.622229	-0.565097	-0.572338	-0.726223	-0.0471859	-0.575315	-0.542951	-1	-1
TCGA-XF-A9SU-01	-0.535371	0.0280518	1	0.424413	-0.254409	-0.701041	-0.47254	-0.598801	1	-0.695801	-0.665958	-0.00432358	1	0.463228	0.991782	-0.622229	-0.411997	-0.572338	-0.106616	-0.631558	-0.537834	-0.542951	0.636694	1
TCGA-XF-A9SV-01	-0.535371	0.0733486	0.130658	-0.65237	-0.603277	-0.701041	-0.635376	-0.598801	-0.633506	1	-0.665958	-0.67755	-0.499288	1	-0.664153	-0.372944	-0.565097	-0.572338	1	-0.633214	-0.575315	1	-0.837136	0.883368
TCGA-XF-A9SW-01	1	-0.693426	-0.598709	-0.599116	-0.642673	-0.0373391	-0.635376	-0.598801	-0.435143	1	-0.0291418	-0.67755	0.103241	-0.594154	-0.454869	1	-0.565097	-0.572338	1	-0.633214	0.336275	-0.243088	0.794331	1
TCGA-XF-A9SX-01	-0.535371	-0.693426	-0.598709	0.822536	-0.642673	-0.501388	0.979986	-0.598801	1	-0.695801	-0.665958	-0.67755	1	-0.594154	-0.228469	1	-0.413679	1	-0.390499	-0.633214	1	-0.542951	1	1
TCGA-XF-A9SY-01	-0.535371	-0.567394	1	-0.608245	-0.522511	-0.259425	-0.113014	-0.598801	0.684325	-0.695801	1	0.149205	0.366458	-0.594154	1	0.121786	-0.500711	-0.0753888	-0.726223	1	-0.575315	0.10389	1	1
TCGA-XF-A9SZ-01	-0.206289	-0.693426	0.0807953	-0.65237	-0.642673	1	-0.635376	-0.598801	-0.633506	-0.693025	0.377058	-0.67755	-0.319796	1	-0.664153	-0.622229	-0.565097	-0.572338	-0.726223	1	-0.575315	1	0.537397	1
TCGA-XF-A9T0-01	-0.499176	-0.693426	1	0.0911945	0.0200338	-0.701041	0.608159	-0.598801	0.468997	-0.695801	0.536809	-0.67755	-0.499288	-0.0408295	0.412028	0.461366	-0.431317	-0.572338	-0.517702	-0.633214	0.407822	0.202357	0.0945177	0.25689
TCGA-XF-A9T2-01	-0.535371	-0.693426	-0.598709	0.505276	-0.626002	-0.701041	0.00666107	-0.598801	0.869049	-0.695801	-0.0237015	-0.0443307	-0.499288	1	-0.664153	0.704738	-0.565097	-0.572338	1	-0.633214	-0.575315	-0.542951	-0.68611	0.571187
TCGA-XF-A9T3-01	-0.441827	0.0928598	-0.598709	-0.65237	-0.642673	0.413144	-0.242148	0.20862	-0.506145	-0.695801	1	0.149303	0.616476	1	1	0.37759	-0.565097	0.453841	0.975553	-0.633214	-0.575315	-0.542951	0.719452	1
TCGA-XF-A9T4-01	0.00279601	-0.693426	-0.598709	-0.525378	-0.642673	0.494421	-0.635376	0.629653	-0.633506	-0.695801	-0.665958	1	-0.188675	-0.594154	1	-0.622229	0.00684882	-0.572338	-0.726223	1	1	0.224018	0.268342	-0.150259
TCGA-XF-A9T5-01	-0.535371	-0.537388	1	1	-0.642673	-0.701041	1	-0.505853	0.498421	-0.695801	-0.66153	-0.67755	-0.228949	-0.246244	0.911015	0.179903	1	-0.572338	-0.318032	-0.633214	-0.575315	-0.542951	1	0.85063
TCGA-XF-A9T6-01	-0.535371	1	-0.598709	0.922895	-0.642673	-0.701041	1	-0.598801	-0.621076	-0.695801	-0.665958	-0.67755	-0.355512	-0.594154	-0.664153	-0.426521	-0.00737448	1	-0.726223	0.677881	0.584439	0.27792	-0.168528	-0.727526
TCGA-XF-A9T8-01	-0.535371	-0.693426	-0.578896	1	-0.642673	-0.701041	0.526532	0.0660122	-0.0835463	-0.695801	-0.295168	1	-0.499288	-0.528264	0.461581	0.537001	0.0887288	0.0614701	-0.514464	-0.633214	1	1	1	1
TCGA-XF-AAME-01	0.837086	-0.23045	0.340686	-0.65237	-0.632462	0.556773	-0.264999	-0.598801	0.273561	1	1	-0.67755	-0.110332	-0.594154	-0.664153	0.489316	-0.262695	-0.178672	0.12543	-0.633214	1	0.277265	1	1
TCGA-XF-AAMG-01	-0.535371	-0.632095	-0.598709	-0.65237	-0.642673	1	1	0.324898	0.729714	0.102979	-0.665958	-0.67755	-0.499288	0.427932	-0.664153	-0.622229	-0.565097	-0.572338	-0.726223	0.154631	1	1	-0.768367	0.206961
TCGA-XF-AAMH-01	0.681049	-0.693426	-0.598709	1	0.155309	-0.701041	0.000844483	-0.598801	-0.0439853	-0.695801	-0.665958	-0.463248	-0.499288	1	-0.664153	-0.622229	-0.565097	-0.572338	0.342584	-0.633214	-0.575315	-0.542951	-0.958756	-0.151732
TCGA-XF-AAMJ-01	-0.34215	-0.693426	1	-0.0757872	-0.11492	-0.701041	-0.635376	-0.598801	-0.633506	-0.695801	-0.427679	-0.12746	-0.499288	0.144629	0.46218	-0.140773	-0.565097	-0.572338	1	-0.633214	-0.575315	0.773114	0.206209	1
TCGA-XF-AAML-01	-0.535371	-0.151924	-0.598709	-0.043651	-0.642673	-0.625625	0.940784	1	0.125378	-0.695801	0.656757	-0.67755	-0.0602564	-0.594154	-0.495924	-0.622229	-0.456205	0.243577	-0.726223	1	0.670415	0.103238	-0.316348	-1
TCGA-XF-AAMQ-01	-0.337814	-0.693426	0.199897	0.509747	-0.642673	1	1	1	0.298477	-0.695801	0.709999	-0.67755	-0.499288	-0.594154	1	-0.234915	0.054992	0.25478	-0.205086	-0.633214	-0.120093	-0.542951	0.861573	-0.16093
TCGA-XF-AAMR-01	-0.535371	-0.693426	-0.598709	-0.65237	-0.622416	0.535538	-0.635376	-0.598801	-0.609787	0.104679	-0.665958	0.118162	-0.0445206	-0.594154	-0.664153	1	0.792271	-0.572338	1	-0.633214	0.123149	-0.42581	-0.0430539	0.979992
TCGA-XF-AAMT-01	-0.535371	0.430924	-0.130292	-0.65237	-0.642673	1	-0.635376	-0.598801	0.600014	-0.695801	0.0365894	0.0488287	0.410607	-0.163192	-0.664153	1	-0.444256	-0.32689	1	-0.461692	0.395477	1	0.594047	1
TCGA-XF-AAMW-01	-0.234215	-0.693426	-0.598709	-0.65237	-0.642673	0.57126	-0.361944	-0.127764	-0.633506	-0.695801	-0.665958	-0.279927	-0.499288	-0.594154	0.759692	1	1	1	-0.726223	-0.0531572	1	0.777988	0.509549	0.21743
TCGA-XF-AAMX-01	-0.228211	-0.693426	1	-0.65237	0.357189	-0.701041	0.167216	-0.598801	0.66495	-0.695801	-0.665958	-0.356018	-0.499288	1	0.447804	1	-0.565097	-0.572338	0.845722	-0.633214	-0.084984	-0.542951	-0.93351	-0.0279978
TCGA-XF-AAMY-01	-0.147873	-0.693426	0.025465	-0.65237	1	-0.701041	-0.635376	-0.598801	-0.633506	-0.0809184	-0.665958	1	1	-0.594154	-0.664153	-0.33979	-0.565097	-0.572338	-0.352274	-0.361006	1	-0.542951	-0.397002	0.777069
TCGA-XF-AAMZ-01	1	-0.693426	-0.0670097	-0.65237	0.179098	-0.125683	-0.498211	-0.29797	-0.239144	0.557807	0.398955	-0.67755	-0.499288	-0.594154	-0.664153	-0.492363	-0.565097	0.199021	0.0180925	-0.633214	0.551195	-0.0284353	-0.128353	-0.509857
TCGA-XF-AAN0-01	0.449789	-0.693426	0.248719	0.17605	-0.642673	1	-0.635376	0.856967	-0.603112	-0.695801	1	-0.67755	0.114276	-0.594154	0.39615	0.648735	-0.565097	-0.572338	0.429646	-0.633214	-0.575315	1	0.755825	0.389268
TCGA-XF-AAN1-01	-0.535371	0.15803	-0.598709	-0.65237	1	-0.701041	-0.635376	-0.598801	-0.633506	1	-0.665958	-0.67755	-0.499288	-0.594154	-0.664153	-0.622229	1	1	-0.726223	0.843812	-0.575315	-0.542951	-0.956816	-1
TCGA-XF-AAN2-01	-0.535371	0.17524	-0.582403	1	-0.642673	-0.701041	1	0.676265	1	-0.695801	0.861343	1	0.0871595	1	0.505759	-0.622229	-0.565097	-0.229608	-0.726223	-0.633214	-0.575315	0.379252	0.646635	-0.326988
TCGA-XF-AAN3-01	-0.535371	-0.0952045	-0.598709	-0.65237	-0.642673	0.187428	-0.613918	-0.598801	1	-0.695801	-0.291817	-0.67755	0.463842	-0.594154	-0.664153	-0.554864	1	1	0.994322	-0.633214	-0.575315	-0.283799	0.430493	1
TCGA-XF-AAN4-01	-0.456093	-0.497807	-0.598709	-0.642314	-0.642673	0.382516	-0.000833299	-0.598801	-0.0218242	0.168909	-0.665958	-0.0468712	1	-0.594154	0.672071	0.0982846	-0.565097	0.491295	1	-0.633214	0.617449	-0.542951	1	1
TCGA-XF-AAN5-01	-0.535371	0.156811	-0.598709	-0.118025	-0.642673	0.918774	0.742323	0.0318029	-0.633506	-0.695801	0.791639	0.124724	-0.499288	-0.594154	0.415857	-0.202734	-0.131852	-0.572338	1	-0.181947	1	0.252752	1	0.0954088
TCGA-XF-AAN7-01	0.362804	-0.693426	-0.598709	-0.37898	-0.642673	1	-0.635376	-0.598801	0.643711	-0.695801	-0.665958	1	0.957031	0.85717	1	0.558783	-0.565097	-0.572338	0.789798	-0.633214	-0.527554	-0.542951	-0.603016	0.187947
TCGA-XF-AAN8-01	0.0935355	-0.693426	-0.598709	-0.65237	-0.642673	1	0.292061	-0.598801	-0.633506	-0.695801	-0.665958	-0.67755	1	-0.594154	-0.664153	1	-0.565097	-0.484069	1	-0.633214	-0.575315	1	1	1
TCGA-YC-A89H-01	-0.535371	-0.693426	0.259892	0.373425	-0.642673	-0.701041	0.820654	-0.598801	-0.633506	-0.695801	-0.459071	1	-0.474622	0.497066	1	0.824974	1	-0.572338	-0.726223	0.451713	0.407587	0.187438	-0.0583316	0.011664
TCGA-YC-A8S6-01	-0.482568	-0.693426	-0.598709	-0.65237	-0.642673	1	-0.635376	-0.598801	1	-0.695801	-0.665958	-0.67755	1	-0.594154	-0.664153	-0.622229	0.771792	1	-0.726223	1	-0.575315	1	1	1
TCGA-YC-A9TC-01	-0.433457	-0.266691	-0.598709	0.82394	-0.642673	-0.701041	-0.635376	-0.598801	0.888324	-0.695801	1	-0.387619	-0.499288	-0.594154	-0.664153	-0.558219	-0.565097	-0.572338	-0.726223	1	0.213267	-0.493156	-0.859183	-0.565839
TCGA-YF-AA3L-01	-0.535371	0.966714	-0.598709	-0.65237	-0.292579	1	-0.635376	-0.598801	-0.089436	0.0507485	1	-0.67755	-0.499288	-0.594154	-0.664153	-0.622229	1	-0.572338	0.559842	-0.633214	-0.575315	-0.542951	-0.704645	-0.69474
TCGA-YF-AA3M-01	-0.535371	1	-0.598709	-0.65237	0.0627773	-0.270349	0.894729	-0.598801	-0.633506	-0.695801	0.575723	-0.67755	-0.499288	-0.594154	-0.664153	-0.622229	-0.000406034	-0.572338	0.00739321	1	1	0.256307	-1	-1
TCGA-ZF-A9R0-01	-0.535371	1	-0.598709	-0.466045	0.107925	-0.701041	-0.635376	1	-0.633506	-0.695801	-0.665958	-0.0803232	-0.499288	0.535568	1	-0.622229	0.59093	-0.572338	-0.726223	-0.633214	1	-0.542951	-0.134597	-0.150843
TCGA-ZF-A9R1-01	1	0.455668	-0.598709	0.165481	-0.642673	-0.701041	0.28564	1	-0.633506	-0.695801	1	-0.67755	-0.499288	0.59955	0.035717	-0.622229	-0.340093	-0.572338	0.557726	-0.633214	-0.575315	-0.542951	-0.948457	-0.958067
TCGA-ZF-A9R2-01	-0.535371	1	-0.598709	-0.65237	1	-0.701041	-0.635376	-0.598801	-0.633506	1	-0.665958	-0.67755	-0.499288	-0.594154	-0.664153	-0.622229	-0.565097	-0.572338	-0.726223	-0.13261	-0.0380657	-0.542951	-1	-1
TCGA-ZF-A9R3-01	-0.360403	-0.693426	0.675072	-0.65237	-0.642673	0.974522	-0.635376	0.845567	-0.159744	-0.695801	-0.665958	1	-0.499288	-0.594154	-0.664153	-0.622229	1	1	-0.726223	0.277588	-0.575315	-0.542951	-0.363877	-0.864504
TCGA-ZF-A9R4-01	-0.535371	1	-0.297848	-0.141355	-0.642673	-0.701041	1	-0.598801	1	0.371567	0.138465	-0.67755	-0.499288	-0.594154	-0.664153	0.956129	-0.565097	-0.572338	0.779687	-0.633214	-0.575315	-0.495218	-0.401679	-1
TCGA-ZF-A9R5-01	-0.535371	1	0.755423	-0.65237	-0.642673	1	-0.509137	-0.598801	-0.633506	-0.340464	-0.665958	-0.67755	-0.499288	0.653472	-0.664153	-0.622229	-0.565097	-0.572338	-0.173091	-0.633214	-0.575315	-0.542951	-0.673176	-1
TCGA-ZF-A9R7-01	-0.535371	0.191344	-0.598709	1	-0.642673	-0.701041	0.148282	1	-0.507528	-0.695801	1	-0.559662	0.119195	-0.594154	1	-0.0245055	0.14045	-0.572338	-0.151756	-0.633214	0.024388	-0.542951	1	-0.320036
TCGA-ZF-A9R9-01	-0.535371	0.119605	1	-0.65237	-0.642673	0.957689	-0.635376	-0.598801	-0.633506	0.310312	-0.665958	-0.67755	-0.499288	-0.594154	0.386966	0.870726	-0.565097	-0.572338	0.578505	-0.633214	-0.575315	-0.542951	0.0474345	1
TCGA-ZF-A9RC-01	-0.508858	-0.693426	-0.496309	-0.65237	1	-0.701041	-0.635376	-0.598801	-0.633506	0.0854618	-0.665958	-0.399588	-0.499288	1	-0.664153	-0.622229	-0.565097	-0.572338	-0.457241	1	-0.575315	-0.542951	-1	0.623018
TCGA-ZF-A9RD-01	-0.446413	1	0.459916	-0.158436	-0.642673	-0.122256	0.750107	0.597586	-0.633506	1	-0.665958	0.0695686	-0.244476	-0.594154	1	0.377236	-0.476292	0.173171	-0.726223	0.0406107	-0.575315	-0.0218851	1	0.710322
TCGA-ZF-A9RE-01	0.13019	-0.693426	-0.099847	-0.65237	0.511713	-0.701041	-0.635376	-0.598801	-0.633506	1	-0.665958	1	-0.499288	-0.594154	-0.664153	-0.622229	-0.565097	1	-0.726223	0.203978	-0.575315	1	-1	-1
TCGA-ZF-A9RF-01	-0.535371	0.59221	-0.598709	1	-0.567507	-0.701041	1	-0.598801	-0.633506	-0.695801	1	-0.67755	-0.204914	0.0210183	-0.506859	-0.0916905	-0.565097	-0.572338	0.533199	-0.633214	-0.575315	-0.542951	1	-0.0633494
TCGA-ZF-A9RL-01	0.206217	-0.693426	-0.598709	-0.65237	1	-0.422961	-0.635376	0.634942	-0.633506	1	-0.665958	-0.67755	-0.499288	-0.594154	-0.664153	-0.622229	-0.565097	-0.572338	-0.726223	1	-0.575315	-0.542951	-1	-1
TCGA-ZF-A9RM-01	1	-0.693426	-0.598709	-0.65237	1	-0.701041	-0.635376	-0.598801	-0.633506	1	-0.665958	-0.67755	-0.499288	-0.594154	-0.664153	-0.622229	-0.565097	1	-0.726223	-0.633214	-0.575315	-0.542951	-1	-1
TCGA-ZF-A9RN-01	-0.104183	-0.693426	-0.598709	1	-0.642673	-0.701041	1	0.918162	0.962246	-0.695801	-0.665958	0.240825	-0.259858	0.427392	0.23964	0.136843	-0.565097	-0.479516	0.768099	-0.633214	-0.267534	-0.539306	0.403424	-0.681373
TCGA-ZF-AA4N-01	-0.535371	-0.0894573	-0.598709	0.634659	-0.453115	-0.701041	0.906435	-0.113272	-0.633506	0.0647573	-0.524618	-0.67755	-0.0580671	-0.594154	-0.563573	0.200294	1	-0.572338	-0.726223	1	1	-0.4361	0.443366	-0.0703839
TCGA-ZF-AA4R-01	-0.535371	-0.693426	-0.598709	1	-0.642673	-0.701041	-0.635376	1	1	-0.695801	-0.665958	1	-0.499288	1	-0.664153	-0.622229	-0.565097	1	-0.726223	-0.633214	-0.575315	-0.542951	-1	0.560838
TCGA-ZF-AA4T-01	0.12283	-0.693426	-0.126776	-0.65237	0.382495	-0.701041	-0.635376	-0.598801	-0.633506	0.192081	-0.665958	-0.67755	-0.440828	-0.594154	-0.664153	-0.622229	-0.565097	1	-0.726223	1	-0.575315	-0.542951	-1	-1
TCGA-ZF-AA4U-01	0.772195	-0.693426	0.348059	-0.65237	1	-0.701041	-0.635376	-0.509439	-0.633506	1	-0.665958	-0.67755	-0.499288	-0.594154	-0.284766	-0.622229	0.589922	-0.572338	0.68813	-0.633214	0.398104	-0.542951	-0.964656	-1
TCGA-ZF-AA4V-01	-0.535371	-0.115027	-0.0106188	1	-0.642673	-0.701041	1	0.147717	1	-0.655226	-0.665958	1	-0.499288	0.159867	0.333349	0.197828	-0.565097	-0.572338	-0.726223	-0.45081	-0.575315	-0.542951	0.638232	0.35973
TCGA-ZF-AA4W-01	-0.535371	0.738555	-0.0755553	-0.65237	1	-0.701041	-0.635376	-0.598801	-0.633506	1	-0.665958	1	-0.499288	0.11474	1	-0.622229	-0.565097	-0.572338	-0.726223	-0.371182	0.65145	1	-0.504994	-0.73194
TCGA-ZF-AA4X-01	-0.535371	0.546062	0.0448998	-0.65237	1	-0.701041	-0.635376	-0.110358	-0.633506	1	-0.665958	-0.67755	-0.499288	-0.520643	-0.664153	-0.622229	-0.367651	1	-0.726223	-0.633214	-0.575315	-0.542951	-1	-1
TCGA-ZF-AA51-01	-0.535371	0.70348	0.440227	-0.65237	-0.642673	0.0846146	1	-0.204056	1	0.714207	-0.665958	-0.67755	-0.397079	0.196914	0.211083	-0.622229	0.162902	0.225772	-0.726223	0.628696	-0.575315	0.106948	1	1
TCGA-ZF-AA52-01	-0.535371	-0.42708	-0.263715	0.642536	-0.642673	-0.701041	-0.526689	-0.598801	-0.633506	-0.695801	-0.665958	0.880863	1	-0.0459929	-0.664153	0.415005	1	-0.572338	-0.55096	-0.397893	-0.575315	1	0.686754	1
TCGA-ZF-AA53-01	-0.535371	-0.39074	-0.598709	1	-0.642673	-0.701041	0.8198	-0.318074	0.408305	-0.695801	-0.106919	-0.0879124	0.0830656	1	1	1	1	-0.572338	-0.726223	-0.47028	-0.575315	0.824318	1	1
TCGA-ZF-AA54-01	-0.535371	-0.693426	-0.598709	-0.65237	-0.642673	0.563859	-0.314192	-0.598801	1	-0.695801	-0.181733	-0.474804	0.832457	-0.272267	0.750345	1	-0.565097	-0.572338	0.737587	-0.633214	-0.575315	-0.542951	1	1
TCGA-ZF-AA56-01	0.224821	0.202292	0.995723	-0.510124	-0.642673	0.875761	0.191585	-0.598801	-0.633506	-0.695801	-0.367138	-0.67755	0.59334	-0.594154	-0.115399	-0.348187	-0.565097	-0.330015	1	-0.633214	-0.575315	1	1	0.734039
TCGA-ZF-AA58-01	-0.535371	-0.658558	-0.390715	1	-0.642673	-0.701041	0.996353	0.334555	-0.633506	-0.695801	-0.34566	0.367162	1	0.346313	1	1	-0.565097	-0.532144	-0.726223	0.222637	-0.575315	-0.260301	1	1
TCGA-ZF-AA5H-01	-0.364217	-0.693426	-0.598709	0.0758934	-0.642673	0.861186	1	-0.598801	-0.154875	-0.695801	1	-0.67755	-0.122037	1	1	1	-0.565097	0.5044	-0.726223	-0.633214	-0.213749	-0.542951	0.999628	0.469133
TCGA-ZF-AA5N-01	1	-0.693426	-0.598709	-0.65237	1	-0.701041	0.80568	-0.598801	-0.633506	1	-0.665958	-0.489431	-0.499288	-0.594154	-0.631292	-0.622229	-0.565097	-0.353122	-0.726223	1	-0.575315	0.18856	-0.812551	-1
TCGA-ZF-AA5P-01	1	-0.693426	1	-0.65237	-0.642673	-0.141836	-0.635376	-0.213742	-0.633506	-0.695801	-0.400414	-0.67755	0.0783576	-0.594154	-0.664153	-0.622229	-0.565097	0.838943	-0.726223	1	-0.575315	-0.542951	0.599481	1
GSM340612	-0.535371	-0.0071274	-0.598709	-0.65237	-0.642673	0.986901	-0.635376	-0.598801	0.721616	-0.695801	-0.665958	-0.33039	1	-0.594154	-0.664153	-0.622229	1	-0.572338	1	-0.633214	-0.575315	-0.542951	0.117492	1
GSM340613	-0.535371	1	-0.598709	-0.65237	1	-0.701041	0.475846	-0.598801	1	1	-0.665958	-0.67755	-0.499288	0.10334	-0.664153	-0.622229	-0.565097	-0.572338	-0.726223	-0.317746	-0.575315	0.376027	-0.0104164	-0.174609
GSM340614	-0.532995	-0.693426	-0.362172	-0.65237	0.755091	-0.318351	-0.635376	1	-0.633506	1	-0.665958	1	-0.499288	-0.090813	-0.664153	-0.350236	-0.565097	-0.26611	1	-0.633214	1	-0.542951	-1	-0.945728
GSM340618	-0.535371	1	-0.598709	-0.258204	0.0356833	-0.701041	-0.635376	1	-0.633506	-0.695801	1	-0.67755	-0.499288	1	-0.664153	-0.622229	-0.565097	-0.572338	-0.726223	-0.633214	1	-0.542951	-1	-1
GSM340620	-0.113686	-0.693426	-0.598709	-0.65237	1	-0.701041	1	1	-0.633506	-0.326536	-0.665958	0.545453	-0.499288	-0.156189	-0.664153	-0.622229	0.830553	-0.572338	-0.0932482	-0.633214	-0.384045	-0.542951	-0.919971	-0.280602
GSM340623	0.775223	-0.693426	-0.598709	-0.65237	1	-0.701041	-0.635376	-0.598801	1	0.0362859	1	-0.67755	-0.499288	0.414634	-0.664153	0.43351	-0.565097	-0.572338	-0.726223	-0.588165	1	-0.481354	-0.261228	-0.599612
GSM340628	-0.535371	0.633898	-0.598709	-0.0146884	-0.642673	-0.701041	-0.635376	-0.507084	0.0962936	-0.536726	-0.665958	1	-0.384173	-0.594154	0.626419	-0.622229	-0.00479947	0.130543	-0.726223	1	-0.575315	-0.542951	-0.0757449	-0.705549
GSM340630	0.834701	-0.693426	-0.598709	-0.65237	-0.495663	1	1	-0.44493	-0.633506	-0.695801	-0.665958	-0.67755	-0.499288	-0.594154	-0.664153	-0.622229	-0.565097	-0.572338	-0.726223	-0.366794	1	0.60824	-0.869323	-0.712286
GSM340633	-0.535371	0.955981	-0.598709	-0.65237	1	-0.701041	-0.635376	-0.439498	-0.633506	1	-0.665958	-0.67755	-0.499288	-0.594154	-0.248533	-0.622229	-0.565097	-0.572338	-0.726223	-0.633214	-0.182018	-0.162221	-0.887635	-1
GSM340634	-0.535371	1	-0.598709	-0.65237	-0.10358	-0.235129	-0.635376	0.55238	-0.633506	1	-0.65309	-0.67755	-0.499288	-0.594154	-0.664153	-0.622229	1	-0.572338	1	-0.633214	0.448032	-0.542951	-0.714481	-0.554417
GSM340636	-0.535371	-0.693426	-0.598709	1	-0.642673	-0.701041	-0.112464	-0.598801	1	-0.695801	-0.665958	0.442644	-0.499288	-0.55994	-0.0539854	-0.575613	-0.529548	-0.572338	0.869118	-0.633214	-0.575315	-0.403207	0.313715	-1
GSM340648	-0.535371	1	-0.044439	-0.65237	-0.209757	-0.00530299	-0.635376	-0.598801	1	-0.695801	1	-0.67755	-0.499288	0.0278494	-0.664153	-0.622229	-0.317628	0.146242	1	-0.633214	-0.477909	-0.542951	-0.661767	-0.796386
GSM340653	0.479473	-0.693426	-0.337574	-0.65237	1	-0.701041	-0.635376	0.654772	-0.633506	1	-0.665958	0.545789	0.325987	0.320581	1	-0.622229	0.866834	1	-0.726223	-0.633214	0.371814	-0.542951	-0.932264	-0.712811
GSM340654	-0.535371	0.473968	-0.395917	1	-0.642673	-0.701041	-0.635376	-0.586905	1	-0.695801	-0.665958	1	0.205899	0.542526	0.322692	-0.272889	-0.324691	-0.572338	-0.726223	-0.588253	-0.575315	-0.542951	0.655926	-0.075901
GSM340660	0.152836	-0.693426	-0.598709	-0.0125427	-0.642673	-0.432207	1	-0.598801	-0.633506	-0.695801	-0.665958	1	0.940356	-0.594154	-0.664153	1	-0.565097	-0.524702	1	-0.633214	1	-0.430421	0.120636	0.7838
GSM340665	-0.331421	-0.693426	1	0.0857552	-0.642673	0.571327	1	-0.598801	-0.633506	-0.695801	-0.285378	-0.572436	-0.499288	-0.594154	-0.664153	1	-0.565097	-0.572338	1	-0.633214	-0.575315	-0.188344	-0.589951	0.221497
GSM340672	0.249214	-0.693426	1	-0.344723	-0.642673	0.285363	1	-0.598801	-0.633506	-0.695801	-0.665958	0.496697	-0.276327	-0.594154	-0.588223	-0.622229	-0.565097	-0.572338	0.847703	-0.633214	1	1	-0.0631122	-0.102341
GSM340673	1	-0.693426	-0.598709	-0.65237	-0.642673	-0.0652422	1	-0.598801	-0.633506	1	-0.665958	1	-0.499288	1	-0.664153	-0.622229	-0.565097	-0.434281	-0.0729126	-0.633214	-0.18161	-0.542951	-0.887607	-0.818426
GSM340674	-0.535371	-0.615335	-0.598709	-0.488633	-0.642673	0.115868	-0.564351	-0.598801	-0.633506	1	-0.665958	0.905391	-0.499288	-0.594154	-0.664153	1	-0.255231	-0.143997	1	-0.633214	-0.575315	-0.542951	0.441888	1
GSM340677	-0.535371	-0.508934	1	0.145714	-0.642673	-0.701041	-0.635376	-0.586725	1	-0.695801	1	0.540175	-0.37654	0.0905798	0.729911	-0.577671	0.350439	-0.364547	0.312059	-0.633214	-0.575315	-0.542951	0.00395827	-0.492682
GSM340678	-0.535371	0.328004	1	-0.65237	-0.642673	-0.451964	-0.635376	-0.598801	1	-0.695801	1	-0.67755	1	0.615449	-0.664153	-0.622229	-0.565097	1	-0.51421	-0.633214	-0.571005	-0.542951	-0.540027	0.0163658
GSM340684	-0.535371	0.299913	-0.598709	-0.65237	-0.642673	0.960949	-0.328714	0.461958	0.171583	-0.695801	-0.665958	0.348892	-0.499288	-0.594154	0.173945	-0.622229	1	-0.527633	-0.726223	-0.497535	-0.575315	-0.507863	0.29418	-0.63673
GSM340693	-0.262948	-0.693426	1	1	-0.258357	-0.701041	-0.635376	-0.33081	0.807111	-0.695801	0.970969	0.110209	-0.269775	0.986089	-0.556648	-0.622229	-0.565097	-0.572338	-0.726223	-0.292542	-0.575315	-0.542951	0.685058	0.0183959
GSM340694	-0.230711	-0.693426	0.0380643	0.73322	-0.642673	-0.0329286	-0.346062	0.935937	1	-0.695801	1	-0.67755	-0.444137	-0.212085	0.646128	1	-0.149741	-0.572338	-0.211006	-0.633214	-0.575315	-0.419456	0.789735	-0.186469
GSM340696	-0.535371	-0.693426	-0.598709	1	-0.642673	-0.701041	-0.223756	0.329822	-0.245655	-0.695801	-0.639614	0.589568	-0.499288	0.638904	0.416893	-0.622229	1	-0.572338	-0.726223	0.287458	-0.575315	1	1	0.5478
GSM340697	1	-0.693426	0.542207	-0.475247	-0.642673	0.553376	-0.398316	0.110065	-0.633506	0.5914	-0.362171	-0.67755	-0.249051	-0.125604	-0.506203	-0.622229	0.0789965	-0.471125	-0.726223	-0.633214	-0.575315	-0.542951	1	1
GSM340700	-0.535371	0.732482	-0.598709	0.112031	0.758878	-0.701041	-0.635376	-0.0234341	1	1	-0.594474	-0.67755	-0.499288	-0.594154	-0.664153	-0.622229	0.406893	1	0.220382	-0.247944	-0.575315	-0.542951	-0.549968	-0.834461
GSM340701	-0.535371	0.411208	1	-0.65237	-0.111968	-0.701041	-0.635376	1	-0.633506	0.920939	-0.665958	0.498132	0.0682938	0.446766	1	-0.622229	-0.565097	0.282674	0.112512	-0.633214	1	-0.0190183	-1	-0.839554
GSM340702	-0.307444	-0.693426	-0.381923	-0.65237	-0.53932	1	-0.635376	1	-0.633506	0.16873	-0.665958	1	-0.499288	-0.594154	1	-0.622229	0.628214	1	-0.726223	-0.041767	-0.575315	-0.542951	0.465459	-0.239918
GSM340704	-0.535371	1	-0.598709	0.241825	1	-0.701041	-0.391637	0.869492	-0.633506	-0.695801	-0.665958	-0.67755	-0.499288	0.928058	-0.664153	-0.622229	-0.565097	0.560624	-0.726223	0.419471	-0.575315	-0.542951	-1	-0.996881
GSM340705	0.229616	1	-0.598709	-0.65237	0.0252317	-0.218586	-0.406339	-0.598801	0.844834	-0.125889	-0.665958	-0.67755	-0.343378	1	-0.619582	0.0565475	-0.200361	-0.252192	-0.726223	-0.546034	0.0770904	0.0487281	1	1
GSM340706	-0.535371	-0.124776	0.326241	-0.136189	-0.642673	0.163254	-0.635376	1	0.564441	-0.695801	1	-0.67755	-0.105657	-0.594154	-0.285336	0.740494	-0.565097	0.0901925	-0.726223	0.541203	-0.575315	0.936744	-0.0488642	-0.368471
GSM340709	-0.185948	-0.693426	0.564826	-0.5056	0.138645	-0.701041	-0.635376	-0.598801	-0.633506	0.496623	-0.665958	1	-0.499288	-0.512653	-0.319151	0.514866	-0.565097	-0.197966	1	-0.633214	1	0.677495	-0.87698	-0.375635
GSM340712	-0.535371	0.323481	1	-0.65237	0.627125	-0.701041	-0.635376	-0.598801	-0.213896	-0.462676	0.271765	-0.67755	-0.499288	0.114849	-0.664153	-0.622229	-0.565097	-0.199968	-0.457247	-0.633214	-0.575315	-0.542951	-0.912344	-0.663437
GSM340714	0.482694	-0.693426	-0.598709	-0.65237	-0.238547	-0.701041	0.302917	-0.598801	-0.633506	-0.027884	-0.665958	0.0837072	-0.499288	-0.594154	-0.664153	1	0.121998	-0.572338	1	-0.633214	1	-0.173022	-0.200258	0.526377
GSM340715	-0.299354	-0.693426	0.4622	-0.65237	-0.642673	1	0.171383	0.956724	1	-0.695801	1	-0.67755	-0.499288	-0.452771	-0.664153	-0.622229	-0.504609	0.189667	-0.726223	-0.199051	-0.575315	-0.249955	0.882051	-0.504414
GSM340718	0.0569464	-0.537134	-0.598709	-0.120508	-0.00365983	-0.701041	0.553155	1	1	-0.695801	0.240797	-0.67755	0.754594	-0.594154	-0.664153	-0.622229	-0.0938089	-0.572338	-0.726223	0.400113	0.270703	-0.542951	-0.0245049	0.252138
GSM340720	-0.0163405	-0.693426	-0.598709	-0.172607	-0.642673	-0.0738032	-0.469396	0.12007	-0.633506	-0.695801	-0.665958	1	0.317782	-0.594154	-0.664153	-0.251167	-0.358471	-0.204463	-0.726223	1	1	1	1	1
GSM340721	1	-0.693426	1	-0.65237	0.728205	-0.0186303	-0.635376	-0.598801	-0.633506	1	-0.51934	-0.67755	-0.499288	1	-0.664153	0.879316	-0.565097	-0.572338	-0.726223	-0.633214	-0.575315	-0.542951	-1	-0.366993
GSM340723	0.505172	-0.693426	-0.168539	1	-0.260295	-0.701041	-0.635376	1	-0.302023	-0.695801	-0.122299	0.837959	-0.499288	-0.594154	-0.361244	-0.622229	0.37005	0.0979847	-0.726223	0.444718	-0.575315	0.31909	-0.0802697	-0.735817
GSM340725	-0.535371	-0.693426	0.477412	0.338436	0.673089	-0.701041	-0.253205	-0.598801	0.0872293	-0.695801	1	-0.67755	-0.499288	0.988184	1	-0.171612	0.00238642	1	-0.726223	-0.154434	-0.575315	0.269135	-0.047044	0.3802
GSM340727	-0.535371	0.164337	-0.598709	-0.609437	-0.642673	0.845945	-0.635376	-0.465964	-0.160734	-0.695801	0.313808	-0.570609	0.746352	-0.594154	-0.625748	-0.0647564	-0.557381	-0.572338	1	-0.633214	-0.575315	-0.418544	0.687093	0.286836
GSM340728	-0.535371	1	-0.598709	-0.427296	-0.478955	0.109697	-0.175936	-0.598801	-0.252088	-0.695801	-0.155733	-0.558772	0.421551	-0.594154	-0.664153	-0.622229	0.0692961	1	-0.726223	1	0.956481	-0.347087	0.540137	-0.168266
GSM340729	-0.535371	1	-0.598709	0.252055	0.851964	-0.701041	-0.635376	-0.598801	-0.633506	-0.695801	-0.665958	1	-0.499288	1	-0.664153	-0.622229	-0.565097	-0.572338	-0.0783269	-0.633214	-0.575315	-0.542951	-1	-1
GSM340731	1	-0.693426	-0.598709	-0.544653	0.519564	-0.701041	1	-0.598801	-0.633506	-0.695801	-0.665958	0.8052	-0.499288	0.186474	-0.255174	-0.622229	0.364205	-0.572338	-0.726223	1	-0.452059	1	-0.0203955	-0.212716
GSM340732	-0.535371	-0.693426	0.374282	1	-0.642673	-0.570987	-0.635376	1	-0.39637	-0.695801	1	-0.0199581	0.565174	-0.21634	0.38957	0.0830111	-0.565097	0.0989601	-0.709595	-0.633214	-0.575315	-0.0857817	1	0.294855
GSM340733	-0.500459	1	-0.598709	-0.178416	-0.502347	-0.508447	-0.565615	0.569809	-0.633506	0.00242233	0.648435	-0.67755	1	-0.594154	-0.664153	-0.622229	-0.250752	-0.572338	-0.726223	0.604646	-0.575315	-0.506006	1	0.892635
GSM340746	-0.528559	-0.693426	-0.598709	-0.65237	-0.642673	0.14402	1	-0.598801	-0.633506	0.0577564	-0.665958	-0.67755	1	-0.594154	-0.664153	1	-0.252103	-0.369756	1	-0.633214	-0.0601388	-0.529688	0.845117	1
GSM340747	0.0446987	-0.120228	-0.598709	-0.42205	-0.642673	-0.117821	-0.635376	0.859337	-0.633506	-0.695801	-0.120611	0.379745	0.842015	-0.594154	-0.664153	1	-0.565097	-0.572338	-0.726223	1	1	-0.542951	-0.90571	-0.643351
GSM340757	0.160504	-0.354857	-0.598709	-0.65237	1	-0.701041	0.31919	-0.0129669	-0.633506	-0.155212	1	-0.67755	-0.312102	-0.594154	-0.664153	-0.622229	-0.565097	0.881805	-0.726223	0.130065	-0.333791	-0.542951	-1	-1
GSM340758	-0.145712	-0.693426	-0.26216	0.715203	-0.642673	-0.701041	0.385344	0.45852	-0.633506	-0.64244	-0.665958	1	0.443709	-0.512455	1	0.237999	-0.565097	1	1	-0.633214	-0.575315	-0.418615	0.525023	1
GSM340759	-0.535371	0.637649	-0.598709	0.891551	-0.642673	1	-0.635376	-0.598801	-0.2187	-0.634978	-0.0432677	-0.67755	-0.499288	-0.594154	0.794495	1	-0.565097	-0.572338	0.498641	-0.441125	-0.575315	-0.542951	0.548707	1
GSM340760	-0.535371	1	-0.598709	-0.65237	-0.235779	-0.0738347	1	-0.598801	-0.633506	1	-0.665958	-0.67755	-0.499288	0.492206	-0.664153	-0.622229	-0.565097	-0.572338	1	-0.633214	-0.575315	-0.542951	-0.928178	-0.436115
GSM340761	0.601403	-0.693426	-0.598709	-0.65237	-0.642673	1	-0.635376	-0.598801	0.454085	-0.382654	-0.665958	0.0567931	-0.499288	1	-0.28415	1	-0.565097	-0.572338	1	-0.633214	-0.575315	0.514372	0.55506	1
GSM340762	-0.535371	1	-0.462562	0.533511	-0.642673	1	-0.635376	-0.598801	-0.633506	-0.695801	-0.665958	-0.660884	0.497126	-0.594154	-0.664153	-0.622229	1	-0.380049	-0.726223	-0.435895	1	-0.542951	-0.0191911	-0.255277
GSM340763	-0.535371	0.815422	-0.221569	-0.65237	-0.642673	1	-0.0975498	-0.598801	1	1	0.0798888	-0.67755	-0.345364	-0.221258	0.977549	-0.622229	-0.547583	0.739443	-0.657028	-0.633214	-0.19093	-0.542951	0.725529	0.374176
GSM340764	-0.535371	0.0684757	0.292202	-0.41707	0.266374	0.450242	-0.635376	0.038871	-0.633506	1	-0.665958	1	-0.499288	-0.594154	-0.664153	-0.622229	0.80853	0.598776	-0.726223	-0.201194	1	-0.542951	-0.862007	-0.47503
GSM340765	-0.535371	-0.55201	-0.598709	-0.65237	1	0.117365	-0.635376	-0.383227	-0.633506	0.484981	1	-0.67755	-0.499288	-0.594154	-0.664153	-0.622229	-0.0517084	-0.572338	-0.726223	0.999339	0.684425	-0.542951	-0.678452	-0.951408
GSM340766	-0.296639	-0.693426	0.53954	1	-0.642673	-0.418559	1	-0.598801	-0.256951	-0.695801	0.416478	-0.67755	1	-0.594154	1	1	-0.565097	-0.572338	-0.699943	-0.633214	-0.575315	-0.0299569	1	0.505673
GSM340767	-0.535371	1	-0.598709	-0.65237	0.261045	-0.701041	1	-0.598801	-0.633506	-0.695801	-0.665958	-0.37687	-0.499288	-0.594154	-0.664153	-0.622229	-0.565097	0.844679	-0.726223	1	0.489767	1	-0.303516	-0.954549
GSM340769	1	-0.253858	0.990476	-0.65237	-0.642673	1	-0.635376	-0.598801	-0.633506	0.627933	-0.665958	0.181403	0.495009	-0.594154	-0.550379	-0.324356	-0.565097	-0.572338	1	-0.633214	-0.575315	-0.542951	1	1
FR_1_U133_2.CEL	-0.535371	-0.276337	-0.598709	-0.65237	-0.642673	1	-0.635376	-0.598801	-0.633506	0.917724	-0.665958	-0.00302468	1	-0.594154	-0.297283	-0.622229	1	-0.572338	-0.472881	0.186229	0.412591	-0.542951	-0.223236	-0.190379
FR_103_U133_2.CEL	-0.535371	-0.693426	-0.598709	-0.65237	-0.291892	1	-0.635376	-0.598801	-0.633506	-0.695801	1	-0.67755	-0.499288	-0.594154	-0.664153	-0.622229	-0.565097	1	-0.605197	0.867495	-0.575315	-0.542951	-1	-1
FR_106_U133_2.CEL	-0.305388	-0.693426	-0.326304	-0.65237	-0.642673	1	-0.635376	0.575425	-0.633506	-0.695801	-0.665958	0.0879948	0.792441	0.457171	-0.664153	0.390922	-0.565097	-0.572338	-0.726223	0.966101	1	-0.00383748	0.648661	1
FR_12_U133_2.CEL	-0.535371	-0.693426	-0.598709	-0.65237	-0.642673	0.904556	1	0.889031	-0.633506	-0.00755167	0.00531027	0.699477	-0.499288	-0.594154	1	-0.622229	-0.286213	-0.572338	-0.133968	-0.633214	0.59394	1	0.0719165	-1
FR_120_U133_2.CEL	-0.535371	-0.693426	1	0.82745	-0.530661	-0.701041	-0.635376	0.2835	-0.633506	-0.695801	1	1	-0.499288	-0.594154	-0.664153	-0.0507557	-0.565097	1	-0.726223	0.446468	-0.575315	1	0.35164	0.508193
FR_127_U133_2_2.CEL	-0.535371	0.338607	-0.598709	1	-0.642673	-0.512299	-0.635376	-0.0331156	1	-0.695801	0.950747	0.0342568	-0.499288	-0.594154	-0.618126	-0.622229	0.297856	-0.357273	1	-0.633214	-0.575315	0.130779	0.608145	0.612524
FR_134_U133_2.CEL	0.0943725	1	-0.0394035	0.521393	-0.642673	-0.701041	0.94309	0.474087	-0.633506	-0.695801	0.503159	-0.67755	-0.499288	1	1	-0.0493372	-0.565097	-0.297911	0.554825	-0.633214	0.599792	-0.542951	-0.318143	-0.673351
FR_138_U133_2.CEL	-0.535371	-0.269755	-0.598709	-0.65237	-0.642673	1	-0.334682	-0.598801	-0.633506	-0.695801	-0.59698	-0.346448	1	-0.594154	-0.664153	1	-0.402892	0.419188	1	-0.633214	-0.575315	-0.542951	0.744689	0.713452
FR_14_U133_2.CEL	-0.535371	-0.693426	-0.137121	0.39862	-0.642673	-0.701041	-0.635376	0.262332	-0.633506	-0.152482	-0.665958	-0.67755	-0.499288	-0.594154	0.227514	0.0228917	-0.565097	-0.455917	-0.726223	1	-0.575315	1	1	0.991747
FR_15_U133_2.CEL	-0.535371	0.306361	-0.0400932	-0.65237	-0.642673	1	-0.635376	-0.598801	-0.230785	0.425677	-0.665958	-0.67755	-0.499288	0.705448	-0.664153	-0.622229	-0.304081	1	-0.726223	0.0917835	-0.575315	1	0.222155	1
FR_181_U133_2.CEL	0.349457	-0.693426	-0.598709	-0.65237	-0.642673	-0.701041	1	1	-0.633506	-0.695801	1	0.684434	-0.499288	1	1	0.972156	0.0434452	-0.572338	-0.699328	-0.151437	0.654998	0.00990761	0.403233	-0.525821
FR_182_U133_2.CEL	-0.535371	-0.291662	0.945178	-0.65237	1	-0.701041	-0.635376	-0.514027	1	0.35412	-0.411381	-0.67755	-0.499288	-0.594154	-0.664153	-0.622229	-0.565097	-0.572338	-0.726223	-0.12896	1	-0.542951	-1	-1
FR_186_U133_2.CEL	-0.535371	0.198769	-0.598709	0.97172	-0.642673	1	-0.635376	-0.598801	1	-0.695801	0.961779	-0.67755	0.890784	0.584769	-0.664153	-0.622229	-0.565097	-0.572338	0.77619	-0.633214	-0.575315	-0.542951	0.135236	0.232419
FR_19_U133_2.CEL	-0.535371	-0.693426	1	-0.65237	-0.642673	0.0684889	-0.628738	1	-0.633506	-0.340778	-0.665958	0.447075	-0.467223	-0.594154	0.828036	1	-0.565097	0.422014	-0.726223	-0.333248	-0.0599944	1	0.74088	-0.0956216
FR_190_U133_2.CEL	1	-0.693426	-0.598709	-0.65237	-0.642673	-0.359148	1	-0.598801	-0.633506	0.805508	-0.665958	-0.67755	-0.499288	0.306238	-0.664153	-0.622229	1	-0.00268253	-0.726223	0.925823	-0.575315	0.104846	-0.760189	-0.327474
FR_25_U133_2.CEL	-0.535371	-0.0679898	-0.598709	-0.65237	-0.642673	1	-0.635376	-0.598801	-0.633506	-0.695801	1	-0.67755	-0.499288	-0.594154	-0.664153	0.576645	-0.565097	0.141065	1	0.718606	-0.575315	1	0.0194679	0.325211
FR_252_U133_2.CEL	-0.0917254	-0.016726	-0.598709	-0.391572	0.15993	-0.701041	0.544928	-0.598801	1	-0.224581	0.473499	-0.67755	0.0519291	-0.334902	1	-0.324647	-0.565097	-0.572338	1	-0.633214	-0.575315	-0.542951	0.583443	1
FR_253_U133_2.CEL	-0.535371	1	-0.598709	0.240269	-0.642673	-0.701041	0.92223	1	1	-0.695801	-0.665958	-0.67755	-0.499288	0.718308	-0.480874	-0.622229	1	-0.572338	0.701712	-0.633214	-0.575315	-0.542951	0.772889	1
FR_256_U133_2.CEL	-0.535371	1	-0.598709	0.153206	0.890166	-0.701041	-0.635376	-0.598801	0.164683	-0.695801	-0.665958	1	0.406222	-0.594154	-0.567593	-0.622229	-0.449696	-0.572338	-0.726223	1	1	-0.542951	-1	-1
FR_259_U133_2.CEL	-0.389827	1	0.670975	-0.65237	1	-0.701041	-0.635376	0.741117	0.266405	1	-0.665958	-0.67755	-0.499288	0.333037	-0.644768	-0.622229	-0.565097	-0.572338	-0.218769	-0.633214	1	-0.542951	-1	-0.874917
FR_267_U133_2.CEL	-0.535371	0.479279	-0.598709	-0.529857	-0.0816042	-0.701041	1	-0.598801	0.669096	-0.695801	-0.665958	0.428118	1	-0.594154	1	1	-0.407353	-0.113906	-0.640499	-0.633214	-0.575315	-0.542951	1	1
FR_28_U133_2.CEL	-0.201911	-0.693426	0.985838	0.541253	-0.565004	-0.701041	0.0415903	0.242811	-0.633506	-0.695801	-0.665958	1	0.0628347	-0.594154	-0.416761	-0.622229	-0.00359367	0.226253	-0.726223	1	-0.26238	1	-0.0596505	-0.367707
FR_290_U133_2.CEL	-0.284767	-0.693426	1	-0.65237	-0.163578	-0.701041	-0.33808	0.276099	-0.633506	-0.0188017	0.0130888	-0.465063	-0.499288	-0.0670394	-0.587736	-0.622229	-0.565097	-0.0701343	0.204131	-0.633214	-0.507079	-0.490656	0.643505	0.407528
FR_30_U133_2.CEL	1	-0.693426	1	0.243295	-0.324801	-0.701041	0.332017	-0.276342	0.295787	-0.349154	0.0339936	-0.67755	-0.499288	-0.262248	-0.664153	-0.622229	-0.565097	-0.572338	-0.0363711	-0.633214	-0.575315	-0.542951	1	0.185411
FR_31_U133_2.CEL	-0.535371	-0.693426	-0.598709	-0.65237	-0.642673	0.793799	-0.635376	-0.598801	-0.309631	-0.695801	-0.665958	-0.16109	1	-0.594154	-0.394266	1	1	0.278223	-0.726223	1	0.520051	-0.542951	0.34148	0.562217
FR_310_U133_2.CEL	-0.535371	1	-0.440001	-0.65237	0.791206	-0.701041	-0.635376	-0.598801	-0.633506	0.0279933	-0.665958	1	-0.499288	0.740578	-0.664153	-0.622229	-0.565097	-0.572338	-0.726223	0.823054	1	1	-1	-1
FR_32_U133_2.CEL	-0.535371	-0.693426	1	-0.65237	1	-0.380156	0.179831	-0.598801	-0.633506	0.697653	-0.665958	-0.67755	-0.499288	-0.510014	-0.664153	-0.0762715	-0.330226	0.561366	-0.726223	0.544814	0.928084	0.893026	-0.698983	-0.273721
FR_33_U133_2.CEL	-0.521725	-0.693426	-0.598709	-0.569151	-0.642673	1	-0.635376	-0.598801	-0.394272	-0.0759628	0.488268	-0.67755	-0.499288	-0.594154	-0.664153	1	-0.565097	-0.572338	1	-0.633214	-0.575315	-0.542951	-0.292046	0.601068
FR_34_U133_2.CEL	1	1	-0.598709	1	-0.642673	-0.654022	-0.623908	-0.598801	-0.612998	-0.695801	-0.202215	-0.67755	-0.499288	-0.594154	1	-0.622229	-0.565097	-0.572338	0.746805	-0.633214	1	-0.542951	-1	-1
FR_36_U133_2_2.CEL	-0.535371	1	-0.598709	1	-0.642673	-0.701041	-0.33537	1	0.449198	0.141635	-0.665958	1	-0.441137	-0.594154	0.440388	0.0178075	-0.466297	-0.572338	-0.683343	-0.633214	-0.575315	-0.542951	1	0.768204
FR_37_U133_2.CEL	-0.374345	-0.0628655	0.520459	1	-0.589737	-0.701041	0.637206	0.513687	1	-0.695801	1	-0.67755	-0.499288	0.195721	0.892761	-0.622229	-0.565097	0.0593398	-0.25151	-0.633214	-0.575315	-0.542951	0.625375	-0.190186
FR_39_U133_2_2.CEL	-0.535371	-0.693426	0.138755	1	-0.642673	-0.701041	1	-0.598801	-0.633506	-0.695801	1	-0.67755	-0.111556	-0.594154	-0.664153	0.136089	-0.565097	0.0151473	0.222121	-0.633214	1	-0.256172	0.707373	-0.749595
FR_72_U133_2.CEL	1	-0.693426	1	-0.65237	0.11262	-0.701041	-0.635376	1	-0.633506	-0.138251	-0.665958	0.80923	-0.499288	-0.187452	1	-0.622229	0.230951	-0.572338	-0.726223	0.219638	-0.575315	-0.542951	-0.187401	-0.51912
FR_075_U133_2.CEL	-0.535371	-0.693426	-0.598709	-0.65237	0.0534541	1	-0.635376	-0.598801	-0.633506	-0.695801	-0.665958	1	-0.499288	-0.594154	0.20055	-0.622229	-0.565097	0.43165	-0.726223	1	-0.575315	1	-0.855384	0.0164181
FR_76_U133_2.CEL	0.252794	-0.693426	0.268308	-0.65237	0.646801	-0.701041	-0.635376	-0.598801	-0.633506	-0.0143588	-0.665958	1	-0.499288	1	-0.664153	-0.622229	-0.270329	-0.572338	1	-0.633214	-0.575315	-0.0799473	-1	0.182264
FR_078_U133_2.CEL	-0.535371	1	-0.598709	-0.399352	0.841128	-0.701041	-0.635376	-0.598801	0.899722	-0.695801	-0.665958	1	-0.456226	-0.486287	-0.0271261	-0.622229	-0.305807	-0.35128	-0.726223	1	-0.575315	0.660451	-0.408108	-0.937336
FR_79_U133_2.CEL	-0.535371	0.0609426	-0.598709	-0.65237	-0.642673	1	-0.0515109	-0.598801	-0.633506	0.716487	-0.665958	-0.67755	1	1	-0.664153	-0.471127	0.379359	0.221505	1	-0.633214	-0.575315	-0.542951	1	1
FR_80_U133_2.CEL	-0.535371	1	-0.598709	1	-0.642673	-0.701041	-0.635376	-0.598801	1	-0.695801	-0.665958	1	-0.157736	-0.594154	-0.664153	0.436367	-0.565097	-0.572338	0.936589	-0.633214	0.48646	-0.542951	-0.242206	0.993776
FR_81_U133_2.CEL	-0.535371	0.131232	-0.598709	-0.65237	-0.642673	1	-0.635376	1	-0.633506	-0.472937	-0.665958	0.479113	-0.499288	0.688171	-0.664153	-0.622229	-0.565097	1	0.485036	-0.633214	-0.575315	0.029668	-1	0.227724
FR_83_U133_2.CEL	0.112106	-0.693426	0.0735487	1	-0.642673	-0.701041	1	-0.598801	-0.127897	-0.695801	-0.592786	0.167099	-0.433022	-0.594154	0.0150324	0.802086	-0.565097	-0.478675	0.346916	-0.633214	-0.575315	1	1	1
FR_84_U133_2.CEL	-0.535371	0.0807014	-0.174048	-0.65237	1	0.720797	-0.635376	-0.598801	-0.633506	-0.695801	-0.393683	1	-0.410196	-0.0872056	0.967189	-0.596217	1	0.866956	-0.726223	-0.633214	-0.496833	1	0.292101	-0.305443
FR_96_U133_2.CEL	1	-0.693426	0.596804	0.299917	-0.642673	-0.701041	0.632653	0.765981	-0.633506	-0.695801	0.670915	-0.67755	-0.499288	0.0153057	0.00129925	-0.339418	-0.156501	-0.542498	-0.0861698	-0.633214	-0.575315	-0.542951	1	1
FR_99_U133_2.CEL	1	-0.693426	1	-0.65237	-0.642673	-0.701041	-0.635376	-0.598801	-0.0164522	1	-0.665958	0.904498	1	-0.594154	-0.664153	-0.622229	-0.565097	-0.572338	-0.726223	-0.633214	-0.575315	-0.542951	-1	-1
GSM786491	-0.535371	0.563575	-0.598709	-0.263887	-0.642673	-0.10655	-0.635376	-0.176428	-0.633506	-0.695801	-0.665958	0.841867	-0.499288	-0.594154	0.166698	1	-0.565097	-0.572338	1	-0.284649	-0.575315	1	-0.357687	-0.477256
GSM786492	-0.535371	-0.670423	0.964243	1	-0.642673	-0.604511	0.0492945	0.781958	1	0.419308	-0.474614	-0.67755	1	-0.50442	0.636827	1	-0.565097	-0.572338	-0.432062	-0.633214	-0.485343	-0.542951	1	0.350071
GSM786493	1	-0.693426	-0.598709	-0.65237	-0.642673	-0.701041	-0.635376	1	-0.633506	-0.695801	-0.665958	-0.67755	-0.499288	-0.594154	-0.664153	-0.622229	-0.565097	0.472568	-0.100965	-0.633214	1	-0.542951	-0.935104	-1
GSM786494	-0.0560483	-0.693426	-0.598709	-0.65237	-0.642673	1	-0.635376	-0.598801	-0.589491	-0.695801	-0.665958	0.578676	1	1	-0.664153	1	-0.470331	1	-0.150572	-0.633214	-0.575315	-0.542951	0.257278	0.119357
GSM786495	-0.535371	1	-0.598709	-0.65237	1	-0.697921	-0.635376	-0.598801	-0.633506	-0.695801	-0.665958	-0.67755	-0.499288	-0.594154	-0.664153	-0.622229	-0.565097	-0.572338	0.23344	-0.633214	1	-0.542951	-1	-1
GSM786496	-0.383808	-0.682287	-0.598709	-0.65237	1	-0.701041	-0.635376	-0.598801	-0.633506	1	0.967965	-0.67755	0.0607166	-0.594154	-0.664153	-0.622229	-0.565097	-0.572338	-0.726223	0.153867	1	-0.542951	-1	-1
GSM786498	-0.535371	-0.35462	1	-0.65237	-0.642673	1	0.664892	-0.219424	-0.633506	0.778853	-0.665958	-0.517654	-0.499288	-0.594154	0.0145531	0.862427	-0.379263	0.685441	0.462075	-0.633214	-0.575315	0.765267	0.146497	-0.596853
GSM786499	-0.535371	0.043071	-0.503919	-0.65237	1	-0.642726	-0.635376	-0.598801	-0.0452933	1	-0.665958	0.816228	-0.499288	-0.594154	-0.664153	-0.622229	0.270563	-0.572338	1	-0.633214	0.333952	-0.542951	-1	-1
GSM786500	-0.535371	1	-0.598709	0.184883	-0.642673	-0.701041	1	-0.00521665	-0.633506	1	-0.665958	-0.67755	-0.499288	-0.594154	0.39328	1	0.242935	-0.297866	0.0402853	-0.633214	0.389045	-0.542951	1	0.387979
GSM786502	-0.00829446	-0.693426	1	-0.65237	-0.642673	1	1	-0.598801	-0.633506	1	0.238802	-0.67755	-0.499288	0.254219	-0.664153	-0.622229	-0.284109	-0.572338	-0.726223	-0.633214	-0.219481	-0.313058	0.178211	-0.833067
GSM786503	-0.535371	-0.304545	-0.598709	1	-0.642673	-0.701041	0.916374	-0.598801	-0.633506	-0.695801	-0.517672	1	-0.286945	1	0.646375	-0.622229	-0.565097	-0.312856	1	-0.633214	-0.575315	-0.542951	-0.190175	-0.243027
GSM786504	-0.535371	-0.693426	-0.206387	-0.418075	0.540802	0.113116	1	-0.598801	-0.633506	-0.695801	0.570141	-0.67755	-0.0677374	0.19827	-0.664153	0.438093	0.718482	-0.279368	-0.223931	-0.633214	1	1	0.22623	0.809987
GSM786505	-0.535371	-0.152104	0.506872	-0.65237	-0.497666	-0.125697	-0.616049	-0.598801	-0.633506	1	-0.665958	0.151756	-0.499288	-0.594154	0.517568	1	0.0716673	1	0.186556	-0.436556	-0.575315	1	0.340311	0.0577054
GSM786506	-0.535371	-0.693426	-0.598709	-0.65237	1	-0.701041	-0.635376	-0.598801	-0.633506	-0.695801	-0.665958	1	-0.499288	-0.594154	-0.664153	-0.622229	-0.182835	0.290154	-0.726223	1	-0.575315	1	-0.874846	-1
GSM786507	-0.535371	0.765038	-0.598709	-0.65237	-0.642673	1	-0.635376	1	-0.633506	0.473612	-0.665958	-0.249273	-0.499288	-0.594154	-0.664153	-0.622229	0.871037	-0.572338	1	0.299464	-0.575315	-0.542951	-0.532018	-1
GSM786508	-0.535371	-0.693426	1	-0.65237	-0.642673	1	-0.635376	-0.598801	1	-0.695801	0.536838	-0.11764	-0.499288	1	-0.664153	-0.622229	-0.565097	-0.572338	-0.726223	-0.13237	1	-0.542951	-1	0.156065
GSM786509	-0.535371	-0.693426	0.229813	1	-0.642673	-0.701041	-0.183804	0.0273067	-0.633506	0.08092	1	-0.621983	-0.499288	-0.594154	0.456009	1	0.390875	0.109416	-0.726223	0.219594	-0.575315	1	1	0.72267
GSM786511	-0.535371	0.176788	1	1	-0.642673	-0.701041	0.113331	0.604053	0.821354	-0.695801	1	-0.67755	0.564264	-0.594154	0.455391	0.910307	-0.565097	-0.217686	-0.531206	-0.633214	-0.575315	0.0862929	1	1
GSM786512	-0.535371	1	-0.598709	-0.65237	0.204736	-0.701041	-0.635376	0.393658	-0.633506	-0.695801	1	-0.67755	-0.499288	-0.230437	-0.664153	-0.622229	-0.565097	-0.11441	1	-0.633214	-0.575315	-0.542951	-0.956903	-0.197706
GSM786513	-0.0592649	-0.693426	-0.598709	0.137237	-0.642673	0.0377972	1	-0.598801	-0.633506	-0.695801	-0.665958	-0.131822	-0.499288	-0.548976	-0.0576915	1	0.178026	-0.501882	-0.726223	0.522164	-0.525134	1	0.0296315	0.814855
GSM786514	-0.145893	-0.693426	0.129404	-0.65237	-0.642673	0.430725	-0.376909	1	-0.633506	-0.695801	-0.580806	1	-0.423022	-0.594154	1	0.924071	-0.486427	1	1	-0.633214	-0.575315	-0.0550839	0.49509	0.664027
GSM786515	-0.535371	-0.428409	-0.598709	-0.65237	1	-0.701041	-0.635376	-0.598801	-0.633506	-0.324054	1	-0.67755	0.397159	-0.594154	-0.664153	-0.622229	-0.565097	-0.572338	0.901394	-0.633214	1	-0.542951	-1	-0.446024
GSM786516	0.279337	0.0809594	-0.598709	-0.65237	-0.0900727	-0.0833526	-0.635376	0.245016	-0.633506	-0.695801	-0.665958	-0.485023	-0.499288	-0.594154	-0.664153	1	-0.204719	-0.568029	-0.726223	1	-0.575315	0.866971	0.627447	1
GSM786518	-0.535371	-0.0897749	1	1	-0.642673	0.0485915	-0.635376	-0.598801	1	-0.695801	-0.476058	-0.252452	0.731228	0.0274055	0.327625	0.457213	-0.565097	-0.572338	0.0966559	-0.633214	-0.575315	-0.346042	1	1
GSM786519	-0.535371	1	1	-0.102597	-0.642673	-0.656644	0.156987	-0.598801	-0.633506	-0.695801	-0.665958	-0.67755	1	-0.594154	-0.664153	0.120811	-0.565097	1	0.081786	-0.388899	0.857138	0.0474849	0.791158	1
GSM786520	-0.246943	-0.693426	-0.598709	0.722435	-0.430468	-0.701041	-0.241467	-0.598801	-0.633506	0.230333	-0.665958	-0.297735	-0.499288	-0.594154	-0.198526	1	0.130903	-0.366951	-0.117855	1	1	1	0.717745	0.923903
GSM786521	1	-0.693426	-0.241126	-0.65237	1	-0.701041	-0.635376	0.322369	-0.633506	1	-0.665958	0.595918	-0.499288	-0.197603	-0.343911	-0.622229	0.428907	-0.572338	0.920786	-0.633214	-0.575315	-0.542951	-1	-1
GSM786522	0.906101	0.510858	-0.598709	0.0844487	-0.642673	-0.701041	-0.635376	1	-0.633506	-0.695801	-0.665958	-0.296661	-0.499288	-0.594154	-0.553017	0.0438358	-0.303735	0.715897	-0.726223	1	-0.575315	0.53467	1	0.734158
GSM786524	-0.535371	-0.440982	0.462092	0.817466	-0.642673	0.564339	0.400936	-0.598801	-0.633506	-0.695801	-0.665958	-0.060402	-0.499288	-0.594154	1	1	-0.266158	-0.536793	-0.726223	-0.349273	-0.0255082	1	1	1
GSM786525	-0.535371	0.704204	-0.598709	-0.65237	1	1	-0.635376	-0.598801	-0.142503	0.89653	-0.665958	1	-0.499288	-0.594154	-0.664153	-0.622229	-0.565097	-0.572338	-0.234159	-0.633214	0.182105	-0.542951	-1	-1
GSM786526	0.97743	-0.509768	-0.598709	-0.65237	-0.614379	0.381806	-0.635376	1	-0.633506	-0.00561931	-0.665958	0.568183	-0.499288	-0.594154	1	-0.622229	0.375087	-0.572338	1	-0.633214	0.531834	-0.542951	-0.269805	0.522019
GSM786528	0.74844	-0.693426	-0.598709	-0.65237	-0.642673	1	-0.635376	-0.598801	-0.557744	-0.662875	-0.665958	1	-0.499288	-0.594154	-0.664153	-0.622229	0.32364	0.437275	-0.389769	-0.106637	0.633348	-0.483887	-0.959563	0.240155
GSM786529	0.575681	-0.693426	-0.598709	-0.124002	1	-0.701041	-0.635376	0.0411874	-0.633506	-0.315596	-0.665958	0.613489	-0.499288	0.698475	1	0.173552	-0.565097	-0.572338	1	-0.633214	-0.575315	-0.542951	0.0422267	-0.0226
GSM786530	-0.535371	-0.295401	1	1	-0.642673	0.497437	0.381606	0.118041	0.393727	0.587637	-0.665958	-0.67755	0.203228	-0.319321	0.419335	0.597729	-0.469974	0.0147925	-0.392235	-0.633214	-0.467438	-0.542951	1	1
GSM786531	1	-0.693426	-0.598709	-0.65237	1	-0.701041	-0.635376	1	-0.633506	-0.695801	-0.665958	-0.119245	-0.499288	-0.594154	-0.664153	-0.294591	0.255081	-0.572338	0.605988	-0.633214	-0.575315	0.148116	0.0944356	0.997745
GSM786532	-0.259688	-0.693426	-0.598709	-0.177677	-0.389693	-0.701041	0.103376	-0.598801	-0.633506	-0.695801	0.380391	-0.67755	0.206947	-0.594154	0.69551	0.822154	0.155728	1	-0.726223	1	-0.259959	0.359967	0.432182	0.234645
GSM786533	-0.43569	0.0844671	-0.598709	1	0.745877	-0.701041	0.318492	-0.598801	0.906724	-0.695801	1	-0.67755	-0.481638	0.229959	0.775174	-0.622229	0.598824	-0.572338	-0.726223	0.354277	-0.575315	-0.542951	0.220945	-0.107054
GSM786535	1	-0.693426	-0.598709	-0.051468	1	0.345881	-0.635376	-0.598801	1	-0.695801	0.688013	1	-0.499288	-0.594154	-0.664153	-0.622229	-0.565097	-0.572338	-0.726223	-0.429421	-0.575315	-0.542951	-0.832578	-0.0675295
GSM786536	-0.535371	-0.244911	-0.598709	-0.65237	-0.642673	1	-0.635376	0.633715	-0.633506	-0.695801	-0.665958	1	-0.499288	0.41156	1	-0.0311098	1	-0.572338	-0.29532	-0.633214	-0.575315	1	0.543649	0.961702
GSM786537	0.878088	-0.693426	0.774345	1	-0.642673	-0.701041	-0.581503	1	0.688211	-0.695801	-0.563556	0.553498	-0.370177	-0.594154	0.650845	0.892959	-0.249647	-0.572338	-0.626878	-0.633214	-0.170538	-0.0400816	1	0.638594
GSM786538	-0.535371	-0.0143914	-0.598709	-0.65237	-0.127639	0.49514	-0.635376	0.137062	-0.633506	-0.480567	-0.665958	-0.507428	-0.499288	-0.594154	1	-0.622229	0.285952	-0.572338	-0.726223	1	-0.24887	0.244103	-0.463408	0.278898
GSM786540	-0.535371	-0.693426	-0.489662	-0.65237	1	-0.701041	-0.635376	-0.598801	-0.633506	-0.135563	-0.0356501	-0.67755	-0.499288	-0.594154	-0.664153	-0.622229	0.519841	-0.572338	-0.726223	1	0.738654	-0.542951	-1	-0.451854
GSM786542	-0.535371	1	-0.598709	-0.65237	-0.642673	-0.701041	-0.635376	-0.237094	1	-0.695801	-0.665958	1	-0.499288	-0.286004	-0.664153	-0.622229	-0.321207	-0.572338	1	-0.633214	0.702062	0.100188	-0.704668	-0.340187
GSM786543	-0.284414	1	1	-0.487869	-0.642673	-0.701041	-0.635376	-0.0851031	-0.633506	-0.274316	-0.665958	-0.169736	1	0.297069	-0.567399	-0.11392	-0.380225	0.576747	1	-0.633214	-0.575315	-0.542951	1	1
GSM786544	0.00441151	-0.693426	-0.598709	-0.65237	-0.16018	0.7873	-0.525018	-0.598801	-0.633506	1	-0.665958	-0.67755	-0.499288	-0.483843	-0.664153	1	-0.565097	-0.119688	1	-0.633214	-0.575315	-0.230811	0.0908606	1
GSM786545	-0.246455	-0.693426	-0.598709	0.933481	-0.642673	-0.150463	-0.595734	-0.383563	-0.190168	0.0742675	-0.665958	1	-0.499288	1	1	1	0.327665	-0.572338	-0.726223	-0.492442	-0.575315	1	1	1
GSM786546	-0.535371	-0.693426	-0.598709	-0.65237	-0.629526	1	-0.635376	-0.598801	0.475059	-0.695801	-0.363182	-0.67755	-0.499288	-0.186847	-0.664153	-0.622229	-0.565097	-0.572338	-0.726223	1	1	-0.542951	-1	-0.383251
GSM786547	-0.535371	0.606938	-0.598709	-0.65237	0.267019	-0.701041	-0.635376	0.564234	-0.0794073	0.292878	0.417815	-0.67755	-0.0504691	-0.594154	1	-0.622229	-0.29393	-0.572338	-0.726223	1	-0.575315	-0.542951	-0.7532	0.57664
GSM786548	-0.535371	0.982708	-0.598709	-0.65237	1	-0.701041	-0.635376	-0.598801	-0.633506	1	-0.207532	-0.67755	-0.499288	1	0.148835	-0.622229	-0.565097	-0.572338	-0.1702	-0.633214	1	-0.542951	-0.848505	-0.735434
GSM786549	-0.236938	-0.693426	-0.598709	1	-0.642673	-0.0707248	-0.635376	0.451855	-0.633506	-0.695801	-0.665958	1	-0.499288	0.782236	1	-0.622229	-0.470114	-0.572338	0.404663	-0.633214	-0.575315	-0.542951	0.428044	1
GSM786550	1	-0.693426	-0.598709	-0.65237	1	-0.701041	-0.635376	0.377673	-0.573809	-0.695801	1	-0.67755	1	1	-0.664153	-0.622229	-0.565097	-0.572338	-0.726223	-0.633214	-0.575315	-0.542951	-1	-0.442519
GSM786551	1	-0.693426	1	0.143756	-0.525414	-0.701041	0.859514	1	-0.633506	-0.695801	-0.665958	0.668565	-0.499288	-0.458588	1	0.117683	-0.565097	0.0638889	-0.726223	-0.633214	-0.336427	0.149845	0.870962	-0.0451007
GSM786552	1	-0.693426	-0.598709	-0.65237	-0.642673	1	-0.635376	-0.598801	-0.633506	1	-0.665958	1	-0.499288	1	-0.664153	-0.622229	-0.565097	1	-0.726223	-0.633214	-0.575315	-0.542951	-0.943442	0.091867
GSM786553	0.540612	-0.693426	-0.598709	-0.65237	1	-0.425911	0.925827	0.33595	-0.633506	-0.695801	1	1	0.0872922	-0.594154	1	-0.622229	0.361537	-0.572338	-0.726223	-0.372438	1	-0.542951	-0.214541	-0.892494
GSM786554	-0.535371	1	-0.598709	-0.65237	1	-0.701041	-0.635376	-0.598801	-0.633506	0.495546	0.468017	-0.67755	-0.499288	-0.594154	-0.664153	-0.622229	-0.247542	-0.572338	-0.726223	0.800239	-0.575315	-0.542951	-1	-1
GSM786557	-0.469428	-0.693426	-0.598709	0.101142	-0.642673	0.793196	0.51436	0.0891759	-0.633506	-0.695801	-0.665958	0.928879	-0.499288	-0.594154	0.588767	-0.0705648	1	-0.572338	-0.726223	1	-0.575315	-0.144416	0.309504	-0.182463
GSM786560	-0.535371	-0.693426	-0.422688	0.150546	-0.642673	-0.564923	1	-0.598801	-0.633506	-0.695801	-0.665958	1	-0.424384	-0.594154	-0.0488752	1	-0.197098	-0.255396	1	-0.633214	-0.575315	1	1	1
GSM786561	-0.169376	-0.693426	0.27999	0.387021	-0.642673	0.0380419	1	-0.598801	-0.633506	1	-0.149511	-0.67755	-0.310702	0.18031	-0.361061	1	-0.127289	-0.572338	0.582578	-0.633214	-0.575315	-0.542951	1	1
GSM786562	-0.0805478	-0.693426	-0.598709	-0.65237	-0.642673	1	-0.0667888	-0.598801	-0.633506	1	-0.665958	-0.194527	-0.499288	-0.0795896	0.788521	0.279986	0.206125	0.346652	-0.726223	-0.633214	-0.0303335	0.514287	-0.470673	-0.870045
GSM786563	-0.535371	-0.224369	-0.598709	-0.257336	0.661867	-0.701041	-0.635376	-0.151892	-0.633506	-0.695801	-0.665958	-0.462661	-0.499288	-0.594154	-0.664153	-0.622229	-0.565097	1	-0.726223	1	0.940587	-0.542951	-0.837517	-0.401881
GSM786564	-0.535371	-0.24667	-0.598709	-0.65237	1	-0.701041	-0.635376	-0.0922067	-0.633506	0.467934	-0.425667	-0.67755	-0.499288	-0.594154	-0.664153	-0.622229	-0.565097	0.672619	-0.726223	1	0.881764	-0.542951	-1	-1
GSM786566	-0.535371	-0.693426	1	-0.595658	0.308479	-0.701041	-0.496837	1	-0.614162	1	0.342744	1	-0.499288	-0.594154	1	1	-0.565097	0.109282	-0.726223	-0.633214	-0.575315	-0.542951	0.391088	-0.329469
GSM786568	0.764697	-0.693426	0.455846	-0.65237	1	-0.701041	-0.635376	0.456615	-0.633506	0.503728	-0.665958	-0.67755	-0.499288	0.239831	1	-0.622229	0.021761	0.251654	0.908978	-0.633214	-0.575315	-0.542951	-0.292891	0.612974
GSM786569	-0.535371	1	-0.598709	0.346781	-0.642673	-0.701041	1	-0.598801	-0.633506	-0.695801	1	0.645518	-0.499288	0.270087	1	0.862234	-0.565097	-0.00626234	-0.0100874	-0.633214	-0.575315	-0.542951	0.553494	0.657023
GSM786570	-0.535371	1	-0.598709	-0.65237	-0.642673	1	-0.635376	-0.598801	-0.633506	1	1	-0.67755	0.641168	1	-0.664153	-0.622229	-0.565097	-0.572338	-0.327372	-0.633214	-0.575315	-0.542951	-1	-1
GSM786571	0.896803	-0.693426	-0.598709	-0.65237	1	-0.701041	-0.635376	-0.480215	-0.633506	-0.496883	0.115004	-0.67755	1	1	0.614288	-0.622229	-0.4568	-0.572338	0.754668	-0.633214	-0.575315	0.249559	-0.0608404	0.549696
GSM786573	-0.0481202	-0.693426	-0.598709	1	0.0165876	-0.701041	0.441952	0.430996	1	-0.695801	1	-0.67755	-0.499288	-0.594154	1	-0.622229	-0.463099	-0.572338	0.092301	-0.633214	0.163446	-0.542951	1	-0.299298
GSM786574	-0.535371	0.623776	-0.429932	-0.65237	0.657576	-0.701041	-0.635376	-0.598801	-0.633506	0.847723	-0.665958	-0.67755	-0.417112	-0.594154	-0.664153	-0.622229	-0.223462	-0.572338	-0.726223	1	-0.177945	-0.542951	-0.906018	-1
GSM786575	-0.535371	0.746315	-0.598709	-0.65237	-0.642673	1	1	-0.323452	-0.633506	-0.695801	-0.33089	-0.67755	-0.139564	1	-0.664153	-0.622229	-0.565097	-0.572338	0.51169	-0.633214	-0.575315	-0.526792	-1	-0.155176
GSM786577	0.0734294	-0.693426	0.539617	1	-0.642673	-0.701041	0.258276	1	1	-0.695801	-0.665958	-0.67755	-0.499288	-0.594154	0.457581	1	-0.530101	-0.479055	-0.0353096	-0.633214	-0.321179	0.34196	1	1
GSM786578	-0.535371	-0.693426	-0.598709	-0.65237	1	1	-0.635376	-0.598801	-0.633506	-0.695801	1	-0.67755	1	0.710426	-0.664153	-0.622229	-0.565097	-0.572338	-0.726223	-0.633214	0.513815	-0.542951	-1	-1
GSM786580	1	-0.693426	-0.598709	-0.65237	1	-0.701041	-0.635376	1	-0.633506	0.11486	-0.665958	-0.67755	-0.499288	-0.594154	-0.664153	-0.622229	-0.565097	-0.572338	1	-0.633214	0.86198	-0.542951	-1	-1
GSM786582	-0.535371	0.675651	-0.598709	0.525768	-0.368245	-0.701041	0.146058	-0.598801	1	-0.695801	0.337289	-0.513804	0.255356	-0.594154	-0.664153	-0.526015	-0.523542	1	-0.726223	1	0.144831	0.000814657	1	0.336202
GSM786583	1	-0.693426	-0.567517	0.827071	-0.642673	-0.586386	1	1	-0.633506	-0.653758	-0.665958	1	-0.499288	-0.594154	1	1	-0.176324	-0.572338	-0.726223	-0.425345	-0.575315	-0.542951	0.725399	1

## Sheet: S3
Table S3: Differentially expressed genes of ICI clusters in the TCGA cohort
ICI cluster A VS ICI cluster B and C						ICI cluster B VS ICI cluster A and C						ICI cluster C VS ICI cluster A and B
Symbol	FC	log2FC	P.Value	adj.P.Val		Symbol	FC	log2FC	P.Value	adj.P.Val		Symbol	FC	log2FC	P.Value	adj.P.Val
CD8A	2.24124	1.1643	8.16594e-43	1.02418e-38		TYROBP	0.381366	-1.39075	3.67496e-59	3.09341e-55		CD8A	2.24124	1.1643	8.16594e-43	1.02418e-38
GZMB	2.23473	1.1601	1.61287e-42	1.02418e-38		MS4A6A	0.381757	-1.38927	4.87151e-59	3.09341e-55		GZMB	2.23473	1.1601	1.61287e-42	1.02418e-38
GZMH	2.22718	1.15522	3.547e-42	1.50156e-38		C1QB	0.389177	-1.3615	9.19503e-57	3.19992e-53		GZMH	2.22718	1.15522	3.547e-42	1.50156e-38
IFNG	2.19924	1.137	6.53216e-41	2.07396e-37		AIF1	0.38931	-1.36101	1.00785e-56	3.19992e-53		IFNG	2.19924	1.137	6.53216e-41	2.07396e-37
CXCL9	2.19338	1.13316	1.20138e-40	3.0515e-37		C1QA	0.390522	-1.35653	2.32464e-56	5.90457e-53		CXCL9	2.19338	1.13316	1.20138e-40	3.0515e-37
NKG7	2.13334	1.09312	6.04409e-38	1.27933e-34		C1QC	0.391839	-1.35167	5.73275e-56	1.21343e-52		NKG7	2.13334	1.09312	6.04409e-38	1.27933e-34
CXCL10	2.10053	1.07076	1.77117e-36	3.21341e-33		ITGB2	0.392143	-1.35055	7.04944e-56	1.27897e-52		CXCL10	2.10053	1.07076	1.77117e-36	3.21341e-33
GBP5	2.09455	1.06664	3.27388e-36	5.19728e-33		RNASE6	0.394693	-1.3412	3.96254e-55	6.29054e-52		GBP5	2.09455	1.06664	3.27388e-36	5.19728e-33
PRF1	2.06752	1.0479	5.20567e-35	7.34578e-32		CSF1R	0.395302	-1.33897	5.96217e-55	7.66777e-52		PRF1	2.06752	1.0479	5.20567e-35	7.34578e-32
CXCL11	2.06317	1.04486	8.12241e-35	1.03155e-31		LY86	0.39532	-1.33891	6.03761e-55	7.66777e-52		CXCL11	2.06317	1.04486	8.12241e-35	1.03155e-31
LAG3	2.04027	1.02876	8.3634e-34	9.65593e-31		HLA-DPB1	0.397782	-1.32995	3.10825e-54	3.58861e-51		LAG3	2.04027	1.02876	8.3634e-34	9.65593e-31
CD2	2.03475	1.02485	1.46486e-33	1.55031e-30		SLA	0.399197	-1.32483	7.8999e-54	8.36073e-51		CD2	2.03475	1.02485	1.46486e-33	1.55031e-30
TAP1	2.03187	1.02281	1.96192e-33	1.91665e-30		FCER1G	0.400321	-1.32077	1.64886e-53	1.61081e-50		TAP1	2.03187	1.02281	1.96192e-33	1.91665e-30
GZMA	2.02363	1.01695	4.52525e-33	4.10505e-30		EVI2B	0.400715	-1.31935	2.13194e-53	1.93397e-50		GZMA	2.02363	1.01695	4.52525e-33	4.10505e-30
PSMB9	2.02273	1.0163	4.95794e-33	4.19772e-30		IL10RA	0.402586	-1.31263	7.16966e-53	6.07031e-50		PSMB9	2.02273	1.0163	4.95794e-33	4.19772e-30
CTLA4	2.0134	1.00963	1.27445e-32	1.0116e-29		FGL2	0.404949	-1.30419	3.2608e-52	2.58826e-49		CTLA4	2.0134	1.00963	1.27445e-32	1.0116e-29
STAT1	1.99036	0.993031	1.30116e-31	9.72044e-29		HLA-DPA1	0.405632	-1.30176	5.03385e-52	3.76058e-49		STAT1	1.99036	0.993031	1.30116e-31	9.72044e-29
GNLY	1.98545	0.989466	2.13231e-31	1.50446e-28		NCKAP1L	0.41046	-1.28469	1.03829e-50	7.32571e-48		GNLY	1.98545	0.989466	2.13231e-31	1.50446e-28
GBP1	1.98181	0.986816	3.07473e-31	2.05522e-28		C3AR1	0.411144	-1.28228	1.5849e-50	1.05938e-47		GBP1	1.98181	0.986816	3.07473e-31	2.05522e-28
CXCL13	1.97845	0.984367	4.30864e-31	2.73599e-28		HLA-DRA	0.411994	-1.2793	2.67463e-50	1.69839e-47		CXCL13	1.97845	0.984367	4.30864e-31	2.73599e-28
CD3E	1.97674	0.983127	5.11028e-31	3.0905e-28		CD14	0.41257	-1.27729	3.80706e-50	2.2373e-47		CD3E	1.97674	0.983127	5.11028e-31	3.0905e-28
CD3D	1.97158	0.979354	8.5741e-31	4.94959e-28		HLA-DQA1	0.412599	-1.27719	3.87563e-50	2.2373e-47		CD3D	1.97158	0.979354	8.5741e-31	4.94959e-28
CD7	1.96624	0.975436	1.46457e-30	8.01024e-28		SPI1	0.413066	-1.27556	5.15453e-50	2.84619e-47		CD7	1.96624	0.975436	1.46457e-30	8.01024e-28
NLRC5	1.96591	0.975194	1.51375e-30	8.01024e-28		CD163	0.41421	-1.27156	1.03505e-49	5.47714e-47		NLRC5	1.96591	0.975194	1.51375e-30	8.01024e-28
IRF1	1.95232	0.965189	5.88127e-30	2.98768e-27		RGS1	0.414695	-1.26988	1.38847e-49	7.05344e-47		IRF1	1.95232	0.965189	5.88127e-30	2.98768e-27
FASLG	1.95064	0.963945	6.95613e-30	3.3978e-27		CD74	0.415861	-1.26583	2.80715e-49	1.37118e-46		FASLG	1.95064	0.963945	6.95613e-30	3.3978e-27
SLA2	1.93338	0.951124	3.87218e-29	1.82136e-26		EVI2A	0.416222	-1.26457	3.48866e-49	1.58352e-46		SLA2	1.93338	0.951124	3.87218e-29	1.82136e-26
HLA-F	1.92657	0.946032	7.60979e-29	3.45158e-26		ARHGAP9	0.416223	-1.26457	3.49122e-49	1.58352e-46		HLA-F	1.92657	0.946032	7.60979e-29	3.45158e-26
TAP2	1.92367	0.943862	1.01379e-28	4.43969e-26		HLA-DMB	0.416315	-1.26425	3.68926e-49	1.61564e-46		TAP2	1.92367	0.943862	1.01379e-28	4.43969e-26
GBP4	1.92275	0.943175	1.11009e-28	4.69936e-26		MNDA	0.417184	-1.26125	6.20787e-49	2.628e-46		GBP4	1.92275	0.943175	1.11009e-28	4.69936e-26
PDCD1	1.92187	0.942508	1.21208e-28	4.96561e-26		LAPTM5	0.4173	-1.26084	6.65598e-49	2.72681e-46		PDCD1	1.92187	0.942508	1.21208e-28	4.96561e-26
WARS	1.91915	0.940465	1.58636e-28	6.29588e-26		CD2	0.417404	-1.26049	7.07953e-49	2.80969e-46		WARS	1.91915	0.940465	1.58636e-28	6.29588e-26
CXCR6	1.91646	0.93844	2.06987e-28	7.75857e-26		ALOX5AP	0.418867	-1.25544	1.69081e-48	6.50706e-46		CXCR6	1.91646	0.93844	2.06987e-28	7.75857e-26
ICOS	1.91642	0.938414	2.0771e-28	7.75857e-26		DOK2	0.419419	-1.25354	2.34369e-48	8.75436e-46		ICOS	1.91642	0.938414	2.0771e-28	7.75857e-26
IL2RB	1.90785	0.931951	4.83833e-28	1.75562e-25		HCK	0.419632	-1.2528	2.65838e-48	9.64614e-46		IL2RB	1.90785	0.931951	4.83833e-28	1.75562e-25
TBX21	1.89776	0.924298	1.30705e-27	4.61097e-25		SLAMF8	0.420624	-1.2494	4.7673e-48	1.6818e-45		TBX21	1.89776	0.924298	1.30705e-27	4.61097e-25
CD3G	1.89669	0.923485	1.45187e-27	4.98345e-25		CYBB	0.421267	-1.24719	6.95261e-48	2.38644e-45		CD3G	1.89669	0.923485	1.45187e-27	4.98345e-25
BATF2	1.89466	0.921939	1.77255e-27	5.92406e-25		VSIG4	0.421355	-1.24689	7.3179e-48	2.44572e-45		BATF2	1.89466	0.921939	1.77255e-27	5.92406e-25
HLA-B	1.88662	0.915804	3.90158e-27	1.27051e-24		LST1	0.421593	-1.24608	8.41247e-48	2.73945e-45		HLA-B	1.88662	0.915804	3.90158e-27	1.27051e-24
ZNF683	1.88575	0.915139	4.24866e-27	1.32308e-24		SLC7A7	0.422017	-1.24463	1.07722e-47	3.42018e-45		ZNF683	1.88575	0.915139	4.24866e-27	1.32308e-24
SH2D1A	1.8857	0.915097	4.27135e-27	1.32308e-24		DOCK2	0.422911	-1.24157	1.81311e-47	5.61621e-45		SH2D1A	1.8857	0.915097	4.27135e-27	1.32308e-24
HLA-DQB1	1.87997	0.910713	7.47905e-27	2.26152e-24		HCST	0.42299	-1.2413	1.89774e-47	5.7384e-45		HLA-DQB1	1.87997	0.910713	7.47905e-27	2.26152e-24
ISG20	1.87675	0.908237	1.025e-26	3.02732e-24		GIMAP4	0.424634	-1.23571	4.90602e-47	1.44899e-44		ISG20	1.87675	0.908237	1.025e-26	3.02732e-24
CXCR3	1.87515	0.907004	1.19875e-26	3.46003e-24		WIPF1	0.424785	-1.2352	5.3517e-47	1.5447e-44		CXCR3	1.87515	0.907004	1.19875e-26	3.46003e-24
IL2RG	1.87424	0.906309	1.30927e-26	3.69505e-24		PLEK	0.425424	-1.23303	7.72436e-47	2.17998e-44		IL2RG	1.87424	0.906309	1.30927e-26	3.69505e-24
PTPN22	1.8737	0.90589	1.38077e-26	3.81214e-24		TNFSF13B	0.426381	-1.22979	1.33473e-46	3.68503e-44		PTPN22	1.8737	0.90589	1.38077e-26	3.81214e-24
ITGAL	1.87241	0.904894	1.56661e-26	4.23318e-24		FCGR2A	0.427087	-1.2274	1.99489e-46	5.39045e-44		ITGAL	1.87241	0.904894	1.56661e-26	4.23318e-24
GPR171	1.86917	0.902395	2.14888e-26	5.68557e-24		WAS	0.427703	-1.22532	2.82968e-46	7.48687e-44		GPR171	1.86917	0.902395	2.14888e-26	5.68557e-24
LCK	1.86886	0.902158	2.21427e-26	5.73904e-24		SERPING1	0.428631	-1.22219	4.78206e-46	1.23943e-43		LCK	1.86886	0.902158	2.21427e-26	5.73904e-24
HLA-DQA1	1.86778	0.901322	2.46068e-26	6.25012e-24		CD53	0.429529	-1.21917	7.92194e-46	2.01217e-43		HLA-DQA1	1.86778	0.901322	2.46068e-26	6.25012e-24
IL12RB1	1.8579	0.893671	6.43456e-26	1.60233e-23		HAVCR2	0.429875	-1.21801	9.6169e-46	2.3948e-43		IL12RB1	1.8579	0.893671	6.43456e-26	1.60233e-23
CD74	1.84756	0.885623	1.75351e-25	4.28262e-23		SELPLG	0.43018	-1.21699	1.14075e-45	2.78605e-43		CD74	1.84756	0.885623	1.75351e-25	4.28262e-23
PYHIN1	1.84366	0.882571	2.55871e-25	6.13125e-23		SAMSN1	0.430434	-1.21614	1.31485e-45	3.15067e-43		PYHIN1	1.84366	0.882571	2.55871e-25	6.13125e-23
IL21R	1.84042	0.880032	3.50025e-25	8.23207e-23		PTPRC	0.4308	-1.21491	1.61327e-45	3.79416e-43		IL21R	1.84042	0.880032	3.50025e-25	8.23207e-23
UBE2L6	1.8396	0.879394	3.78681e-25	8.7441e-23		CD48	0.43098	-1.21431	1.78292e-45	4.11694e-43		UBE2L6	1.8396	0.879394	3.78681e-25	8.7441e-23
KIR2DL4	1.83667	0.877094	5.02456e-25	1.1395e-22		BIN2	0.431271	-1.21333	2.09717e-45	4.75608e-43		KIR2DL4	1.83667	0.877094	5.02456e-25	1.1395e-22
ARHGAP9	1.83336	0.874488	6.91744e-25	1.54125e-22		CD4	0.431618	-1.21217	2.54263e-45	5.66517e-43		ARHGAP9	1.83336	0.874488	6.91744e-25	1.54125e-22
ZBP1	1.83262	0.873911	7.42332e-25	1.62545e-22		CD37	0.431744	-1.21175	2.72685e-45	5.97086e-43		ZBP1	1.83262	0.873911	7.42332e-25	1.62545e-22
HLA-DRA	1.83241	0.873743	7.57779e-25	1.63115e-22		PARVG	0.431834	-1.21145	2.86665e-45	6.17058e-43		HLA-DRA	1.83241	0.873743	7.57779e-25	1.63115e-22
B2M	1.82904	0.871087	1.0483e-24	2.21891e-22		MS4A4A	0.431942	-1.21109	3.04427e-45	6.44371e-43		B2M	1.82904	0.871087	1.0483e-24	2.21891e-22
TNFSF13B	1.82277	0.866136	1.91476e-24	3.95469e-22		SRGN	0.432118	-1.2105	3.35555e-45	6.98614e-43		TNFSF13B	1.82277	0.866136	1.91476e-24	3.95469e-22
IFI30	1.82269	0.866068	1.93064e-24	3.95469e-22		LY96	0.433189	-1.20693	6.06368e-45	1.24208e-42		IFI30	1.82269	0.866068	1.93064e-24	3.95469e-22
HLA-C	1.82005	0.86398	2.48637e-24	5.01221e-22		LAIR1	0.43325	-1.20673	6.26914e-45	1.26378e-42		HLA-C	1.82005	0.86398	2.48637e-24	5.01221e-22
IL32	1.81828	0.862575	2.94712e-24	5.84819e-22		SLCO2B1	0.433924	-1.20448	9.08307e-45	1.80242e-42		IL32	1.81828	0.862575	2.94712e-24	5.84819e-22
CD52	1.81573	0.860546	3.76461e-24	7.35547e-22		HLA-DRB1	0.434124	-1.20382	1.01358e-44	1.9747e-42		CD52	1.81573	0.860546	3.76461e-24	7.35547e-22
PTPRC	1.81301	0.858384	4.88403e-24	9.27767e-22		CST7	0.434147	-1.20374	1.02622e-44	1.9747e-42		PTPRC	1.81301	0.858384	4.88403e-24	9.27767e-22
CCL5	1.81298	0.858367	4.89452e-24	9.27767e-22		LCP2	0.434191	-1.2036	1.05123e-44	1.99264e-42		CCL5	1.81298	0.858367	4.89452e-24	9.27767e-22
HLA-A	1.81281	0.858225	4.97867e-24	9.2984e-22		AOAH	0.434706	-1.20189	1.39333e-44	2.58192e-42		HLA-A	1.81281	0.858225	4.97867e-24	9.2984e-22
HAVCR2	1.81217	0.85772	5.29012e-24	9.59935e-22		C1S	0.434718	-1.20185	1.40277e-44	2.58192e-42		HAVCR2	1.81217	0.85772	5.29012e-24	9.59935e-22
HLA-DMB	1.81217	0.857719	5.29098e-24	9.59935e-22		MYO1F	0.435167	-1.20036	1.79285e-44	3.25274e-42		HLA-DMB	1.81217	0.857719	5.29098e-24	9.59935e-22
CD27	1.81111	0.856878	5.85316e-24	1.04697e-21		HLA-DQB1	0.435381	-1.19965	2.01385e-44	3.60224e-42		CD27	1.81111	0.856878	5.85316e-24	1.04697e-21
SLAMF8	1.81015	0.856106	6.42139e-24	1.13266e-21		CD86	0.441613	-1.17915	5.6941e-43	1.00438e-40		SLAMF8	1.81015	0.856106	6.42139e-24	1.13266e-21
TBC1D10C	1.80885	0.85507	7.27075e-24	1.26491e-21		CD3E	0.442145	-1.17741	7.53859e-43	1.31151e-40		TBC1D10C	1.80885	0.85507	7.27075e-24	1.26491e-21
IL15RA	1.8084	0.854717	7.58436e-24	1.30164e-21		BTK	0.442808	-1.17525	1.06789e-42	1.83272e-40		IL15RA	1.8084	0.854717	7.58436e-24	1.30164e-21
TAGAP	1.80752	0.854011	8.25345e-24	1.39758e-21		GPR65	0.44319	-1.174	1.3048e-42	2.20946e-40		TAGAP	1.80752	0.854011	8.25345e-24	1.39758e-21
PTPN7	1.80456	0.851648	1.09462e-23	1.82917e-21		FPR1	0.443873	-1.17178	1.86494e-42	3.11642e-40		PTPN7	1.80456	0.851648	1.09462e-23	1.82917e-21
HLA-DPA1	1.80442	0.851533	1.10976e-23	1.83038e-21		TNFAIP8L2	0.444587	-1.16946	2.70451e-42	4.46069e-40		HLA-DPA1	1.80442	0.851533	1.10976e-23	1.83038e-21
CST7	1.8041	0.85128	1.1438e-23	1.86234e-21		SIGLEC1	0.445359	-1.16696	4.03694e-42	6.57297e-40		CST7	1.8041	0.85128	1.1438e-23	1.86234e-21
SIRPG	1.80175	0.849398	1.4313e-23	2.30095e-21		LAT2	0.445872	-1.1653	5.26435e-42	8.46295e-40		SIRPG	1.80175	0.849398	1.4313e-23	2.30095e-21
APOL3	1.79993	0.847942	1.70202e-23	2.70196e-21		STAB1	0.446141	-1.16443	6.04849e-42	9.60198e-40		APOL3	1.79993	0.847942	1.70202e-23	2.70196e-21
HLA-E	1.79816	0.846525	2.01381e-23	3.15745e-21		CD300LF	0.446948	-1.16182	9.16615e-42	1.43716e-39		HLA-E	1.79816	0.846525	2.01381e-23	3.15745e-21
CORO1A	1.79684	0.845458	2.28522e-23	3.5393e-21		LILRB2	0.447115	-1.16128	9.98681e-42	1.54674e-39		CORO1A	1.79684	0.845458	2.28522e-23	3.5393e-21
CCL3	1.7963	0.845028	2.40462e-23	3.67936e-21		IRF8	0.44756	-1.15985	1.25445e-41	1.91947e-39		CCL3	1.7963	0.845028	2.40462e-23	3.67936e-21
HLA-DPB1	1.79451	0.843586	2.85211e-23	4.31212e-21		IGSF6	0.447901	-1.15875	1.49394e-41	2.24961e-39		HLA-DPB1	1.79451	0.843586	2.85211e-23	4.31212e-21
ITK	1.79076	0.84057	4.0715e-23	6.0833e-21		C1R	0.447917	-1.1587	1.50564e-41	2.24961e-39		ITK	1.79076	0.84057	4.0715e-23	6.0833e-21
CRTAM	1.79035	0.840242	4.23215e-23	6.2498e-21		ITGAL	0.44796	-1.15856	1.53971e-41	2.27376e-39		CRTAM	1.79035	0.840242	4.23215e-23	6.2498e-21
RHOH	1.7887	0.838913	4.94859e-23	7.2238e-21		ITGAM	0.448073	-1.1582	1.63059e-41	2.38029e-39		RHOH	1.7887	0.838913	4.94859e-23	7.2238e-21
KLRD1	1.78685	0.83742	5.89726e-23	8.51082e-21		TREM2	0.448262	-1.15758	1.79651e-41	2.59269e-39		KLRD1	1.78685	0.83742	5.89726e-23	8.51082e-21
HCST	1.78608	0.836796	6.3453e-23	9.05452e-21		PTPN7	0.448504	-1.15681	2.03239e-41	2.90016e-39		HCST	1.78608	0.836796	6.3453e-23	9.05452e-21
LCP2	1.78195	0.833456	9.3813e-23	1.32381e-20		OLFML3	0.449783	-1.1527	3.89193e-41	5.49194e-39		LCP2	1.78195	0.833456	9.3813e-23	1.32381e-20
HLA-DRB1	1.78035	0.832161	1.09121e-22	1.52289e-20		ABI3	0.45105	-1.14864	7.37964e-41	1.02991e-38		HLA-DRB1	1.78035	0.832161	1.09121e-22	1.52289e-20
CD53	1.77324	0.82639	2.13475e-22	2.94689e-20		C5AR1	0.451891	-1.14595	1.12594e-40	1.55429e-38		CD53	1.77324	0.82639	2.13475e-22	2.94689e-20
C1QB	1.77183	0.825241	2.4384e-22	3.32985e-20		CD52	0.452255	-1.14479	1.35142e-40	1.84549e-38		C1QB	1.77183	0.825241	2.4384e-22	3.32985e-20
PLEK	1.76732	0.821567	3.72674e-22	5.03506e-20		IL2RG	0.452749	-1.14322	1.73001e-40	2.33735e-38		PLEK	1.76732	0.821567	3.72674e-22	5.03506e-20
C1QA	1.76655	0.820937	4.00696e-22	5.35667e-20		GZMA	0.454017	-1.13918	3.25089e-40	4.34592e-38		C1QA	1.76655	0.820937	4.00696e-22	5.35667e-20
CIITA	1.76569	0.820228	4.34776e-22	5.75173e-20		NKG7	0.454362	-1.13808	3.85745e-40	5.10309e-38		CIITA	1.76569	0.820228	4.34776e-22	5.75173e-20
CD48	1.76432	0.819111	4.94348e-22	6.47239e-20		CD84	0.456214	-1.13222	9.60781e-40	1.25793e-37		CD48	1.76432	0.819111	4.94348e-22	6.47239e-20
HLA-DOB	1.76357	0.8185	5.30271e-22	6.87188e-20		GYPC	0.456368	-1.13173	1.03592e-39	1.34247e-37		HLA-DOB	1.76357	0.8185	5.30271e-22	6.87188e-20
EOMES	1.76337	0.818339	5.40182e-22	6.9296e-20		SLC15A3	0.457025	-1.12966	1.42879e-39	1.8329e-37		EOMES	1.76337	0.818339	5.40182e-22	6.9296e-20
HAPLN3	1.75748	0.813509	9.3881e-22	1.19229e-19		FCGR3A	0.458363	-1.12544	2.74154e-39	3.48175e-37		HAPLN3	1.75748	0.813509	9.3881e-22	1.19229e-19
SLAMF6	1.75397	0.810627	1.30359e-21	1.63916e-19		GPR34	0.460104	-1.11997	6.35731e-39	7.99384e-37		SLAMF6	1.75397	0.810627	1.30359e-21	1.63916e-19
IL4I1	1.7513	0.808424	1.67403e-21	2.08433e-19		HLA-DMA	0.461951	-1.11419	1.53975e-38	1.91713e-36		IL4I1	1.7513	0.808424	1.67403e-21	2.08433e-19
SIT1	1.74915	0.806656	2.04516e-21	2.52171e-19		PRF1	0.462111	-1.11369	1.66213e-38	2.04943e-36		SIT1	1.74915	0.806656	2.04516e-21	2.52171e-19
SAMHD1	1.74494	0.803181	3.02815e-21	3.69783e-19		MPP1	0.462491	-1.1125	1.9912e-38	2.43156e-36		SAMHD1	1.74494	0.803181	3.02815e-21	3.69783e-19
SLA	1.74328	0.801805	3.53551e-21	4.27629e-19		EMP3	0.462535	-1.11236	2.03355e-38	2.45963e-36		SLA	1.74328	0.801805	3.53551e-21	4.27629e-19
ITGB2	1.74261	0.801253	3.76195e-21	4.50724e-19		PIK3AP1	0.462942	-1.1111	2.46635e-38	2.94459e-36		ITGB2	1.74261	0.801253	3.76195e-21	4.50724e-19
BCL2A1	1.7425	0.801161	3.8009e-21	4.51135e-19		NEXN	0.462954	-1.11106	2.48087e-38	2.94459e-36		BCL2A1	1.7425	0.801161	3.8009e-21	4.51135e-19
BIN2	1.74153	0.800354	4.16145e-21	4.86114e-19		CD7	0.462993	-1.11094	2.52767e-38	2.97236e-36		BIN2	1.74153	0.800354	4.16145e-21	4.86114e-19
SLAMF7	1.7415	0.800332	4.17216e-21	4.86114e-19		FOLR2	0.46363	-1.10895	3.4173e-38	3.98163e-36		SLAMF7	1.7415	0.800332	4.17216e-21	4.86114e-19
TRAT1	1.74107	0.799976	4.342e-21	5.01304e-19		TBXAS1	0.464329	-1.10678	4.75283e-38	5.48736e-36		TRAT1	1.74107	0.799976	4.342e-21	5.01304e-19
C1QC	1.74068	0.799652	4.5028e-21	5.15186e-19		RARRES3	0.464457	-1.10638	5.04823e-38	5.76091e-36		C1QC	1.74068	0.799652	4.5028e-21	5.15186e-19
MYO1G	1.73997	0.799067	4.80843e-21	5.45242e-19		IL2RA	0.464471	-1.10634	5.08049e-38	5.76091e-36		MYO1G	1.73997	0.799067	4.80843e-21	5.45242e-19
ZAP70	1.73837	0.797734	5.58241e-21	6.27404e-19		IL7R	0.465514	-1.1031	8.29332e-38	9.32081e-36		ZAP70	1.73837	0.797734	5.58241e-21	6.27404e-19
CD38	1.73507	0.794996	7.58087e-21	8.44536e-19		RCSD1	0.465935	-1.1018	1.00953e-37	1.12465e-35		CD38	1.73507	0.794996	7.58087e-21	8.44536e-19
CD80	1.73454	0.794555	7.96264e-21	8.79352e-19		SIGLEC10	0.465972	-1.10169	1.02713e-37	1.13431e-35		CD80	1.73454	0.794555	7.96264e-21	8.79352e-19
TNFRSF9	1.72963	0.790465	1.25491e-20	1.3739e-18		GIMAP1	0.466396	-1.10037	1.25242e-37	1.37118e-35		TNFRSF9	1.72963	0.790465	1.25491e-20	1.3739e-18
CD274	1.72865	0.789647	1.37405e-20	1.49149e-18		RASSF4	0.466991	-1.09853	1.65167e-37	1.79284e-35		CD274	1.72865	0.789647	1.37405e-20	1.49149e-18
CD8B	1.72594	0.787384	1.76508e-20	1.89971e-18		NCF2	0.467122	-1.09813	1.75601e-37	1.88994e-35		CD8B	1.72594	0.787384	1.76508e-20	1.89971e-18
FCER1G	1.72538	0.786912	1.85958e-20	1.98459e-18		IL12RB1	0.46866	-1.09339	3.57709e-37	3.81757e-35		FCER1G	1.72538	0.786912	1.85958e-20	1.98459e-18
IGSF6	1.72502	0.786616	1.9213e-20	2.03337e-18		CD3D	0.469024	-1.09227	4.23083e-37	4.47763e-35		IGSF6	1.72502	0.786616	1.9213e-20	2.03337e-18
EPSTI1	1.72362	0.785442	2.18707e-20	2.28249e-18		IL32	0.469566	-1.0906	5.42769e-37	5.68632e-35		EPSTI1	1.72362	0.785442	2.18707e-20	2.28249e-18
GZMK	1.72359	0.785419	2.19263e-20	2.28249e-18		TMEM176A	0.46958	-1.09056	5.46245e-37	5.68632e-35		GZMK	1.72359	0.785419	2.19263e-20	2.28249e-18
MAP4K1	1.71771	0.780483	3.7719e-20	3.89456e-18		IL2RB	0.46982	-1.08982	6.09869e-37	6.29702e-35		MAP4K1	1.71771	0.780483	3.7719e-20	3.89456e-18
FCGR3A	1.71509	0.778281	4.79936e-20	4.91548e-18		CMKLR1	0.469979	-1.08933	6.55867e-37	6.71734e-35		FCGR3A	1.71509	0.778281	4.79936e-20	4.91548e-18
STAT4	1.71332	0.776791	5.64734e-20	5.7377e-18		GZMK	0.470116	-1.08891	6.98606e-37	7.09784e-35		STAT4	1.71332	0.776791	5.64734e-20	5.7377e-18
PARP9	1.71171	0.775441	6.54245e-20	6.59437e-18		CD8A	0.470523	-1.08766	8.41515e-37	8.48193e-35		PARP9	1.71171	0.775441	6.54245e-20	6.59437e-18
SIGLEC10	1.71109	0.774913	6.92892e-20	6.92892e-18		GIMAP7	0.470625	-1.08735	8.81533e-37	8.81533e-35		SIGLEC10	1.71109	0.774913	6.92892e-20	6.92892e-18
PSMB8	1.71043	0.774357	7.36139e-20	7.30388e-18		MRC1	0.470843	-1.08668	9.73613e-37	9.66007e-35		PSMB8	1.71043	0.774357	7.36139e-20	7.30388e-18
SLAMF1	1.7088	0.772982	8.54689e-20	8.41438e-18		VCAM1	0.471177	-1.08566	1.13388e-36	1.1163e-34		SLAMF1	1.7088	0.772982	8.54689e-20	8.41438e-18
CD6	1.7068	0.771291	1.02666e-19	1.00297e-17		IFI30	0.471203	-1.08558	1.14753e-36	1.12105e-34		CD6	1.7068	0.771291	1.02666e-19	1.00297e-17
BTN3A3	1.70629	0.770867	1.07497e-19	1.04215e-17		PTPN22	0.471289	-1.08532	1.19288e-36	1.15645e-34		BTN3A3	1.70629	0.770867	1.07497e-19	1.04215e-17
P2RY10	1.706	0.770614	1.10475e-19	1.06291e-17		TGM2	0.471491	-1.0847	1.30813e-36	1.25858e-34		P2RY10	1.706	0.770614	1.10475e-19	1.06291e-17
EVI2B	1.70544	0.770141	1.16278e-19	1.11032e-17		TBC1D10C	0.471685	-1.0841	1.42872e-36	1.36427e-34		EVI2B	1.70544	0.770141	1.16278e-19	1.11032e-17
IFIT3	1.7053	0.770027	1.17722e-19	1.11573e-17		PILRA	0.472823	-1.08063	2.39236e-36	2.26739e-34		IFIT3	1.7053	0.770027	1.17722e-19	1.11573e-17
PARP14	1.69923	0.764882	2.04957e-19	1.92811e-17		MSR1	0.472905	-1.08038	2.48235e-36	2.33524e-34		PARP14	1.69923	0.764882	2.04957e-19	1.92811e-17
HLA-DMA	1.69539	0.761616	2.90874e-19	2.71625e-17		CLEC4A	0.47317	-1.07957	2.79695e-36	2.61186e-34		HLA-DMA	1.69539	0.761616	2.90874e-19	2.71625e-17
CD300LF	1.69372	0.760192	3.38691e-19	3.13969e-17		ITK	0.473464	-1.07867	3.19413e-36	2.96098e-34		CD300LF	1.69372	0.760192	3.38691e-19	3.13969e-17
PARP12	1.69018	0.757181	4.66859e-19	4.29646e-17		CORO1A	0.474001	-1.07704	4.06712e-36	3.74293e-34		PARP12	1.69018	0.757181	4.66859e-19	4.29646e-17
RGS1	1.68992	0.756954	4.78259e-19	4.36971e-17		IFITM3	0.474119	-1.07668	4.28775e-36	3.91758e-34		RGS1	1.68992	0.756954	4.78259e-19	4.36971e-17
SAMD9L	1.68892	0.756101	5.23614e-19	4.74993e-17		CTLA4	0.474264	-1.07624	4.57515e-36	4.15032e-34		SAMD9L	1.68892	0.756101	5.23614e-19	4.74993e-17
SP110	1.68783	0.755169	5.78095e-19	5.17742e-17		DOCK10	0.475418	-1.07273	7.66816e-36	6.90678e-34		SP110	1.68783	0.755169	5.78095e-19	5.17742e-17
CD86	1.68781	0.755156	5.78892e-19	5.17742e-17		MYO1G	0.47557	-1.07227	8.20356e-36	7.33699e-34		CD86	1.68781	0.755156	5.78892e-19	5.17742e-17
PIK3AP1	1.68628	0.753845	6.65196e-19	5.90769e-17		OSCAR	0.476204	-1.07035	1.08801e-35	9.66273e-34		PIK3AP1	1.68628	0.753845	6.65196e-19	5.90769e-17
MNDA	1.68578	0.753412	6.964e-19	6.14186e-17		AXL	0.476274	-1.07014	1.12222e-35	9.89737e-34		MNDA	1.68578	0.753412	6.964e-19	6.14186e-17
CD247	1.68388	0.751791	8.26575e-19	7.23965e-17		GPR171	0.477118	-1.06758	1.63135e-35	1.42884e-33		CD247	1.68388	0.751791	8.26575e-19	7.23965e-17
TYROBP	1.68255	0.750645	9.32888e-19	8.11484e-17		CD27	0.478708	-1.06278	3.28685e-35	2.85911e-33		TYROBP	1.68255	0.750645	9.32888e-19	8.11484e-17
IFI35	1.68047	0.748865	1.12536e-18	9.72253e-17		GZMB	0.478819	-1.06245	3.44977e-35	2.96079e-33		IFI35	1.68047	0.748865	1.12536e-18	9.72253e-17
RUNX3	1.68036	0.748769	1.1368e-18	9.75499e-17		LRRC25	0.478834	-1.0624	3.47362e-35	2.96079e-33		RUNX3	1.68036	0.748769	1.1368e-18	9.75499e-17
AIF1	1.67926	0.747826	1.25521e-18	1.06988e-16		TSPAN4	0.478834	-1.0624	3.47369e-35	2.96079e-33		AIF1	1.67926	0.747826	1.25521e-18	1.06988e-16
TRAF3IP3	1.67909	0.747679	1.27471e-18	1.07926e-16		TIMP2	0.479277	-1.06107	4.21602e-35	3.56957e-33		TRAF3IP3	1.67909	0.747679	1.27471e-18	1.07926e-16
LAP3	1.67858	0.747243	1.3345e-18	1.12239e-16		LILRB1	0.480216	-1.05825	6.35288e-35	5.34315e-33		LAP3	1.67858	0.747243	1.3345e-18	1.12239e-16
SLC15A3	1.67839	0.747079	1.35773e-18	1.13442e-16		LILRB4	0.480307	-1.05797	6.61127e-35	5.52389e-33		SLC15A3	1.67839	0.747079	1.35773e-18	1.13442e-16
NCF1	1.67773	0.746511	1.44108e-18	1.19619e-16		APOE	0.481161	-1.05541	9.57899e-35	7.95119e-33		NCF1	1.67773	0.746511	1.44108e-18	1.19619e-16
SAMSN1	1.67266	0.742148	2.27463e-18	1.87583e-16		IFITM2	0.481469	-1.05449	1.09472e-34	9.02791e-33		SAMSN1	1.67266	0.742148	2.27463e-18	1.87583e-16
CYBB	1.67045	0.740237	2.77566e-18	2.27425e-16		IL21R	0.481992	-1.05292	1.37264e-34	1.12468e-32		CYBB	1.67045	0.740237	2.77566e-18	2.27425e-16
HCK	1.66792	0.738047	3.4848e-18	2.83698e-16		CXCR3	0.482544	-1.05127	1.74156e-34	1.41781e-32		HCK	1.66792	0.738047	3.4848e-18	2.83698e-16
IL15	1.66599	0.736383	4.14052e-18	3.34934e-16		FAM78A	0.482655	-1.05094	1.82664e-34	1.4776e-32		IL15	1.66599	0.736383	4.14052e-18	3.34934e-16
ABI3	1.66483	0.735372	4.59695e-18	3.69502e-16		TAGAP	0.483496	-1.04842	2.62116e-34	2.10086e-32		ABI3	1.66483	0.735372	4.59695e-18	3.69502e-16
TNFAIP8L2	1.66266	0.73349	5.58298e-18	4.45936e-16		CYBRD1	0.483504	-1.0484	2.63022e-34	2.10086e-32		TNFAIP8L2	1.66266	0.73349	5.58298e-18	4.45936e-16
TMC8	1.66256	0.733405	5.63248e-18	4.47078e-16		CCDC80	0.483783	-1.04757	2.96343e-34	2.35222e-32		TMC8	1.66256	0.733405	5.63248e-18	4.47078e-16
LAX1	1.66174	0.732692	6.06152e-18	4.78145e-16		ITGAX	0.483905	-1.0472	3.12315e-34	2.4636e-32		LAX1	1.66174	0.732692	6.06152e-18	4.78145e-16
LAPTM5	1.65916	0.730456	7.62881e-18	5.98061e-16		LTB	0.483998	-1.04693	3.24935e-34	2.54733e-32		LAPTM5	1.65916	0.730456	7.62881e-18	5.98061e-16
PARVG	1.65847	0.729853	8.11649e-18	6.32389e-16		CD209	0.484515	-1.04539	4.05214e-34	3.15719e-32		PARVG	1.65847	0.729853	8.11649e-18	6.32389e-16
IL10RA	1.65488	0.726726	1.11803e-17	8.6579e-16		TRIM22	0.484546	-1.0453	4.10567e-34	3.17939e-32		IL10RA	1.65488	0.726726	1.11803e-17	8.6579e-16
CCL8	1.6534	0.725438	1.27508e-17	9.81429e-16		NFAM1	0.484564	-1.04524	4.13827e-34	3.18521e-32		CCL8	1.6534	0.725438	1.27508e-17	9.81429e-16
GFI1	1.65315	0.725215	1.30451e-17	9.9803e-16		FCGR2B	0.484886	-1.04428	4.74694e-34	3.6317e-32		GFI1	1.65315	0.725215	1.30451e-17	9.9803e-16
LST1	1.65163	0.723888	1.49338e-17	1.13568e-15		B2M	0.485367	-1.04285	5.82317e-34	4.4284e-32		LST1	1.65163	0.723888	1.49338e-17	1.13568e-15
WAS	1.65124	0.723554	1.545e-17	1.16795e-15		GLT8D2	0.48576	-1.04168	6.88002e-34	5.20097e-32		WAS	1.65124	0.723554	1.545e-17	1.16795e-15
						VIM	0.485953	-1.04111	7.46546e-34	5.61014e-32		IL2RA	1.64828	0.720957	2.01125e-17	1.51141e-15
						P2RY13	0.486679	-1.03896	1.01475e-33	7.58081e-32		IFITM1	1.6477	0.72045	2.11745e-17	1.58186e-15
						CCL5	0.486739	-1.03878	1.04057e-33	7.72821e-32		SPI1	1.64758	0.720348	2.13948e-17	1.58897e-15
						TLR1	0.486886	-1.03834	1.10733e-33	8.17623e-32		DOK2	1.64699	0.719831	2.25452e-17	1.66467e-15
						RHOH	0.487589	-1.03626	1.48871e-33	1.09287e-31		JAKMIP1	1.64657	0.719467	2.33899e-17	1.71706e-15
						ANXA6	0.487953	-1.03519	1.7339e-33	1.26555e-31		UBASH3A	1.64425	0.717431	2.87344e-17	2.09728e-15
						HK3	0.488098	-1.03476	1.84303e-33	1.33752e-31		ETV7	1.64381	0.717047	2.98682e-17	2.16758e-15
						TLR8	0.488328	-1.03408	2.0289e-33	1.46403e-31		NLRC3	1.64279	0.716145	3.27121e-17	2.36047e-15
						GZMH	0.488694	-1.033	2.36482e-33	1.69679e-31		CLEC4E	1.64162	0.71512	3.62666e-17	2.59228e-15
						CD33	0.489279	-1.03127	3.01863e-33	2.15374e-31		APOL6	1.6416	0.715102	3.63328e-17	2.59228e-15
						LYZ	0.489415	-1.03087	3.19455e-33	2.26652e-31		AIM2	1.64012	0.713799	4.14198e-17	2.93872e-15
						F13A1	0.489669	-1.03012	3.54986e-33	2.50463e-31		DOCK2	1.63968	0.713417	4.30373e-17	3.03652e-15
						SIT1	0.490284	-1.02831	4.58315e-33	3.2158e-31		BTN3A2	1.63898	0.712799	4.57901e-17	3.2129e-15
						FMOD	0.490356	-1.0281	4.72203e-33	3.29504e-31		IFIH1	1.6384	0.71229	4.81876e-17	3.36254e-15
						CXCL9	0.490667	-1.02719	5.37041e-33	3.72701e-31		SECTM1	1.6376	0.711581	5.17319e-17	3.59014e-15
						EMILIN1	0.490707	-1.02707	5.46054e-33	3.76896e-31		GPR65	1.63464	0.70897	6.71601e-17	4.63551e-15
						HLA-DOA	0.491082	-1.02597	6.37549e-33	4.37669e-31		TAPBP	1.63406	0.708461	7.06561e-17	4.85044e-15
						PDE4B	0.491605	-1.02443	7.91037e-33	5.40117e-31		KLRC1	1.63089	0.705662	9.33431e-17	6.37343e-15
						SERPINF1	0.491735	-1.02405	8.34826e-33	5.66968e-31		CASP1	1.63077	0.705554	9.43493e-17	6.40768e-15
						EPSTI1	0.492111	-1.02294	9.74407e-33	6.58243e-31		CD37	1.6285	0.703543	1.15169e-16	7.78002e-15
						AEBP1	0.492224	-1.02261	1.02054e-32	6.85758e-31		ALOX5AP	1.62821	0.703285	1.18153e-16	7.93936e-15
						FBN1	0.49248	-1.02186	1.13349e-32	7.57647e-31		LAT2	1.62794	0.70305	1.20933e-16	8.08338e-15
						ADAMDEC1	0.492861	-1.02075	1.32493e-32	8.80977e-31		LILRB1	1.62756	0.702712	1.25042e-16	8.31432e-15
						CTSK	0.493652	-1.01844	1.83035e-32	1.2107e-30		SAMD3	1.62707	0.702278	1.30533e-16	8.63423e-15
						SLAMF1	0.493668	-1.01839	1.84256e-32	1.21246e-30		BTN3A1	1.6261	0.701419	1.42082e-16	9.34942e-15
						SH2D1A	0.493695	-1.01831	1.86287e-32	1.2195e-30		CASP5	1.62531	0.700717	1.52276e-16	9.9686e-15
						BCL2A1	0.494044	-1.01729	2.14784e-32	1.39885e-30		TRIM21	1.62441	0.699915	1.648e-16	1.07331e-14
						LILRB3	0.494373	-1.01633	2.45507e-32	1.58966e-30		PSTPIP1	1.62178	0.69758	2.07367e-16	1.34366e-14
						SLA2	0.494384	-1.0163	2.46585e-32	1.58966e-30		CD5	1.6206	0.696525	2.29981e-16	1.48262e-14
						C3	0.494418	-1.0162	2.50075e-32	1.60402e-30		LY9	1.61957	0.695609	2.51563e-16	1.61101e-14
						COL16A1	0.494465	-1.01606	2.54829e-32	1.6263e-30		SELPLG	1.61953	0.695574	2.52434e-16	1.61101e-14
						PSMB9	0.494787	-1.01512	2.90419e-32	1.84416e-30		RARRES3	1.61942	0.695477	2.54843e-16	1.61825e-14
						COL6A2	0.494924	-1.01472	3.06989e-32	1.93968e-30		CD72	1.6188	0.694924	2.69019e-16	1.69977e-14
						SLAMF6	0.495288	-1.01366	3.55782e-32	2.23685e-30		IKZF1	1.6167	0.69305	3.23084e-16	2.03127e-14
						CYR61	0.495399	-1.01334	3.72142e-32	2.32818e-30		LILRB4	1.6163	0.692699	3.34322e-16	2.09157e-14
						MS4A7	0.495414	-1.01329	3.74423e-32	2.33097e-30		BTLA	1.6141	0.690731	4.04966e-16	2.52111e-14
						COL6A3	0.495549	-1.0129	3.95365e-32	2.44934e-30		NCF2	1.61393	0.690579	4.11007e-16	2.54624e-14
						CD300A	0.496249	-1.01086	5.24431e-32	3.23314e-30		SIGLEC1	1.61129	0.688214	5.17095e-16	3.18792e-14
						ISLR	0.496675	-1.00963	6.2237e-32	3.81841e-30		IL18RAP	1.61079	0.687766	5.40038e-16	3.31328e-14
						SP110	0.497759	-1.00648	9.60966e-32	5.83342e-30		FMNL1	1.61051	0.68752	5.53032e-16	3.37669e-14
						FAP	0.497759	-1.00648	9.61054e-32	5.83342e-30		SRGN	1.60883	0.686015	6.39672e-16	3.887e-14
						BIN1	0.497768	-1.00645	9.64582e-32	5.83342e-30		C2	1.60776	0.685051	7.02094e-16	4.24599e-14
						CPA3	0.497872	-1.00615	1.00528e-31	6.05076e-30		NFAM1	1.60757	0.684878	7.13923e-16	4.29707e-14
						STAT4	0.49824	-1.00509	1.16428e-31	6.97467e-30		NCKAP1L	1.60716	0.684515	7.39333e-16	4.42761e-14
						GAB3	0.498341	-1.0048	1.21215e-31	7.22738e-30		GIMAP4	1.60711	0.68447	7.42583e-16	4.42761e-14
						EFEMP1	0.498445	-1.00449	1.2635e-31	7.49832e-30		TNFRSF17	1.60586	0.683349	8.27209e-16	4.90914e-14
						CCL2	0.498616	-1.004	1.35272e-31	7.99051e-30		TNIP3	1.6053	0.682841	8.687e-16	5.13139e-14
						CTGF	0.498998	-1.00289	1.57471e-31	9.2587e-30		SLC7A7	1.60496	0.682538	8.94379e-16	5.25862e-14
						APOL3	0.499151	-1.00245	1.67308e-31	9.78082e-30		TRIM22	1.60483	0.682416	9.04893e-16	5.29592e-14
						ZAP70	0.49916	-1.00243	1.67891e-31	9.78082e-30		MYO1F	1.60444	0.682068	9.35709e-16	5.45115e-14
						CXCL13	0.499382	-1.00179	1.83355e-31	1.06329e-29		CD226	1.60172	0.679624	1.18291e-15	6.85979e-14
						GLIPR1	0.500111	-0.999681	2.44696e-31	1.41256e-29		PIK3CD	1.60116	0.679117	1.2417e-15	7.16798e-14
						CCR1	0.500185	-0.999467	2.51963e-31	1.44793e-29		PDCD1LG2	1.60068	0.678683	1.29432e-15	7.43794e-14
						KLRB1	0.500324	-0.999065	2.66226e-31	1.523e-29		HLA-DOA	1.60036	0.678398	1.33006e-15	7.60891e-14
						FAS	0.50047	-0.998645	2.81992e-31	1.60596e-29		ICAM3	1.59935	0.677489	1.45073e-15	8.26203e-14
						PLXNC1	0.500565	-0.99837	2.9277e-31	1.6599e-29		BTK	1.5934	0.672105	2.42047e-15	1.37232e-13
						ZEB2	0.5018	-0.994817	4.75656e-31	2.68481e-29		MYO7A	1.59266	0.671434	2.57917e-15	1.4558e-13
						ICAM1	0.501894	-0.994547	4.93467e-31	2.77302e-29		TLR8	1.59257	0.671355	2.59863e-15	1.46029e-13
						P2RY10	0.502234	-0.993567	5.63917e-31	3.15495e-29		GZMM	1.59226	0.671072	2.66908e-15	1.49327e-13
						GNGT2	0.502307	-0.99336	5.80053e-31	3.231e-29		KLHDC7B	1.59135	0.670252	2.88426e-15	1.60658e-13
						TRPV2	0.50263	-0.992432	6.58075e-31	3.64958e-29		MS4A6A	1.59111	0.67003	2.94544e-15	1.6335e-13
						HLA-F	0.502832	-0.991853	7.11995e-31	3.93145e-29		PIM2	1.58976	0.668813	3.30375e-15	1.82424e-13
						RGS18	0.502856	-0.991782	7.18865e-31	3.9522e-29		PSMB10	1.58801	0.667224	3.83682e-15	2.10942e-13
						NLRC5	0.503328	-0.99043	8.63783e-31	4.72846e-29		GNGT2	1.58697	0.666273	4.19576e-15	2.29682e-13
						ARHGAP15	0.503761	-0.989188	1.0223e-30	5.57222e-29		PSME1	1.58528	0.664741	4.84432e-15	2.64047e-13
						COLEC12	0.503794	-0.989093	1.03547e-30	5.61988e-29		LAIR1	1.58251	0.662215	6.13509e-15	3.32973e-13
						CD5	0.504124	-0.988149	1.17679e-30	6.35967e-29		HK3	1.5823	0.662025	6.24485e-15	3.37488e-13
						CTSB	0.50418	-0.98799	1.20239e-30	6.47048e-29		TREM2	1.58182	0.661584	6.50723e-15	3.50177e-13
						FLI1	0.504312	-0.98761	1.2658e-30	6.78295e-29		ADAMDEC1	1.58163	0.661408	6.61482e-15	3.54465e-13
						SH2B3	0.504424	-0.987291	1.32167e-30	7.05259e-29		SERPINA1	1.58103	0.660865	6.95811e-15	3.71294e-13
						PSTPIP1	0.50495	-0.985787	1.61978e-30	8.60722e-29		C3AR1	1.57902	0.659025	8.25798e-15	4.38813e-13
						TNFRSF1B	0.505026	-0.985571	1.66757e-30	8.82424e-29		BIRC3	1.57798	0.658079	9.01654e-15	4.77125e-13
						DCN	0.50508	-0.985416	1.70301e-30	8.97436e-29		IRF8	1.57647	0.6567	1.02455e-14	5.39907e-13
						ENTPD1	0.506473	-0.981444	2.90851e-30	1.52637e-28		CD79A	1.57571	0.656001	1.09308e-14	5.73641e-13
						SAMHD1	0.506587	-0.981118	3.03876e-30	1.58816e-28		FGL2	1.57265	0.653198	1.41588e-14	7.39986e-13
						CXCL12	0.507352	-0.97894	4.07118e-30	2.11901e-28		LAMP3	1.57095	0.651635	1.63497e-14	8.50991e-13
						IKZF1	0.507418	-0.978755	4.17365e-30	2.16349e-28		RNASE6	1.57078	0.651479	1.65847e-14	8.59698e-13
						CXCR6	0.507477	-0.978585	4.2696e-30	2.20422e-28		FBXO6	1.56965	0.65044	1.82454e-14	9.41939e-13
						PIK3CD	0.507786	-0.977709	4.80186e-30	2.46897e-28		CD4	1.56537	0.646505	2.61507e-14	1.34459e-12
						RGS2	0.507809	-0.977641	4.84581e-30	2.48152e-28		ICAM1	1.5635	0.644781	3.05997e-14	1.567e-12
						GBP1	0.507953	-0.977232	5.11865e-30	2.61071e-28		AOAH	1.5626	0.643948	3.30072e-14	1.67881e-12
						HLA-E	0.508113	-0.97678	5.43792e-30	2.76246e-28		ITGB7	1.56258	0.643934	3.30475e-14	1.67881e-12
						NCF1	0.508146	-0.976685	5.50776e-30	2.7868e-28		DOCK10	1.56233	0.643702	3.37534e-14	1.70784e-12
						HAPLN3	0.508365	-0.976065	5.98394e-30	3.01572e-28		LYZ	1.5613	0.642743	3.68214e-14	1.85568e-12
						ICOS	0.508627	-0.975319	6.61133e-30	3.31873e-28		HLA-DQB2	1.55811	0.639797	4.80733e-14	2.41316e-12
						SPOCK2	0.508639	-0.975286	6.64088e-30	3.32044e-28		SOCS1	1.55514	0.637048	6.15857e-14	3.07928e-12
						SIGLEC9	0.509191	-0.973722	8.18315e-30	4.07553e-28		GRAP2	1.555	0.636914	6.23351e-14	3.10453e-12
						CCL3	0.509216	-0.97365	8.26175e-30	4.08597e-28		DDX58	1.55467	0.636611	6.40526e-14	3.17761e-12
						SIGLEC7	0.509218	-0.973644	8.26846e-30	4.08597e-28		FCGR2A	1.55418	0.636154	6.67368e-14	3.29789e-12
						IFITM1	0.509467	-0.97294	9.08218e-30	4.47068e-28		CD300A	1.55385	0.635847	6.86015e-14	3.3769e-12
						FMNL1	0.509693	-0.9723	9.89165e-30	4.85035e-28		EVI2A	1.55243	0.634525	7.72422e-14	3.78755e-12
						TGFB3	0.50984	-0.971884	1.04547e-29	5.10672e-28		NMI	1.5493	0.63162	1.00141e-13	4.89152e-12
						CCL19	0.510007	-0.971412	1.11338e-29	5.41759e-28		ARHGAP25	1.54799	0.6304	1.11641e-13	5.43234e-12
						CCL8	0.510093	-0.971167	1.15027e-29	5.57574e-28		SAMD9	1.54742	0.629865	1.17086e-13	5.67556e-12
						CLEC10A	0.510265	-0.970683	1.2268e-29	5.92408e-28		CD84	1.54724	0.629696	1.18852e-13	5.73925e-12
						C2	0.510997	-0.968613	1.61505e-29	7.76937e-28		AADAT	0.646655	-0.628932	1.27208e-13	6.11946e-12
						TNFSF4	0.511335	-0.967658	1.83325e-29	8.78576e-28		ZBED2	1.54529	0.627881	1.39636e-13	6.692e-12
						MFNG	0.51179	-0.966376	2.17276e-29	1.03737e-27		FCRL3	1.54348	0.626186	1.62256e-13	7.74681e-12
						OLFML1	0.512942	-0.963133	3.33604e-29	1.58681e-27		IFI44L	1.54317	0.625894	1.66501e-13	7.91973e-12
						TMEM119	0.512957	-0.96309	3.35525e-29	1.58999e-27		RAC2	1.54288	0.625624	1.70515e-13	8.08039e-12
						CD3G	0.513346	-0.961996	3.87587e-29	1.82987e-27		P2RX7	1.54163	0.62446	1.88969e-13	8.92156e-12
						NLRP3	0.513436	-0.961744	4.00659e-29	1.88458e-27		SH2D2A	1.54137	0.624211	1.93169e-13	9.08608e-12
						LCK	0.515023	-0.957291	7.19678e-29	3.37266e-27		SPOCK2	1.53915	0.622134	2.31933e-13	1.08692e-11
						SIRPA	0.515721	-0.955337	9.2973e-29	4.34102e-27		CLEC4A	1.53812	0.621164	2.52546e-13	1.17917e-11
						LILRA2	0.515823	-0.955051	9.65106e-29	4.48969e-27		LILRB2	1.53612	0.619294	2.97519e-13	1.38406e-11
						P2RX7	0.515963	-0.95466	1.01576e-28	4.7081e-27		MCOLN2	1.53578	0.618969	3.06108e-13	1.41882e-11
						HLA-B	0.516018	-0.954507	1.03631e-28	4.77051e-27		RASSF4	1.53544	0.618649	3.14787e-13	1.45374e-11
						RNASE1	0.516019	-0.954504	1.03674e-28	4.77051e-27		IFI44	1.53414	0.617429	3.50184e-13	1.61135e-11
						KCTD12	0.516153	-0.954129	1.08896e-28	4.99269e-27		GPR84	1.53331	0.616646	3.74923e-13	1.71896e-11
						PIK3R5	0.516228	-0.953919	1.11921e-28	5.11296e-27		GPR174	1.53273	0.616107	3.92952e-13	1.79514e-11
						PRRX1	0.516324	-0.953652	1.15889e-28	5.27522e-27		SERPINB9	1.53219	0.615593	4.10902e-13	1.87041e-11
						RAMP1	0.51646	-0.953271	1.21805e-28	5.52473e-27		GPR25	1.52944	0.612999	5.14711e-13	2.33113e-11
						HLA-A	0.516758	-0.95244	1.35771e-28	6.13628e-27		CCR1	1.52941	0.612975	5.15786e-13	2.33113e-11
						IL15RA	0.516794	-0.952339	1.37581e-28	6.19601e-27		IFIT2	1.52693	0.610632	6.3165e-13	2.84467e-11
						RUNX3	0.516882	-0.952092	1.42088e-28	6.37641e-27		OAS2	1.52575	0.60952	6.95208e-13	3.11984e-11
						PTGER2	0.516945	-0.951917	1.45371e-28	6.50074e-27		APOE	1.52537	0.609164	7.16888e-13	3.2058e-11
						TMEM173	0.517102	-0.951479	1.53913e-28	6.8586e-27		CLEC7A	1.52477	0.608592	7.53076e-13	3.35581e-11
						GIMAP8	0.517209	-0.95118	1.60023e-28	7.10591e-27		LCP1	1.52431	0.60816	7.81564e-13	3.47058e-11
						TAGLN	0.517477	-0.950433	1.76401e-28	7.80588e-27		DTX3L	1.52329	0.60719	8.49492e-13	3.75908e-11
						GAS6	0.517697	-0.949821	1.91027e-28	8.40435e-27		LTB	1.52293	0.606847	8.74851e-13	3.85785e-11
						GPC6	0.5177	-0.949812	1.91249e-28	8.40435e-27		OASL	1.52076	0.604792	1.04324e-12	4.58448e-11
						PAPSS2	0.517747	-0.949682	1.94509e-28	8.51816e-27		RSAD2	1.5198	0.603879	1.12796e-12	4.93968e-11
						ADAM19	0.517795	-0.949548	1.97936e-28	8.63847e-27		RASGRP1	1.51919	0.603306	1.18451e-12	5.16952e-11
						CCL18	0.517868	-0.949345	2.03245e-28	8.83978e-27		PLA2G7	1.51848	0.602631	1.25464e-12	5.45682e-11
						CD72	0.518816	-0.946705	2.86384e-28	1.24132e-26		SERPING1	1.51741	0.601607	1.36902e-12	5.93398e-11
						TNFAIP6	0.518833	-0.946658	2.88161e-28	1.24478e-26		EBI3	1.514	0.598362	1.803e-12	7.78847e-11
						CSF2RB	0.518909	-0.946446	2.96205e-28	1.27519e-26		CD14	1.51172	0.596187	2.16672e-12	9.32793e-11
						RSPO3	0.519	-0.946194	3.06018e-28	1.31298e-26		PLA2G2D	1.51071	0.595224	2.34994e-12	1.00825e-10
						BIRC3	0.519042	-0.946077	3.107e-28	1.32858e-26		PILRA	1.51065	0.595165	2.36172e-12	1.00989e-10
						DDR2	0.519691	-0.944273	3.9249e-28	1.67269e-26		STX11	1.51055	0.595072	2.38022e-12	1.01439e-10
						CXCR4	0.519747	-0.944118	4.00464e-28	1.70097e-26		VAV1	1.50811	0.59274	2.89574e-12	1.22996e-10
						CDH11	0.520359	-0.942421	4.98731e-28	2.1113e-26		LY86	1.50662	0.591312	3.26361e-12	1.37831e-10
						PYHIN1	0.520395	-0.94232	5.05255e-28	2.13181e-26		KLHL6	1.5066	0.591301	3.2667e-12	1.37831e-10
						TMEM140	0.520587	-0.941788	5.41165e-28	2.27576e-26		ITGAX	1.50636	0.591064	3.33207e-12	1.40123e-10
						COL3A1	0.520792	-0.94122	5.82349e-28	2.44087e-26		ITGAM	1.50617	0.590885	3.38226e-12	1.41765e-10
						CCR2	0.520898	-0.940926	6.04849e-28	2.52684e-26		IL18BP	1.50499	0.589753	3.71781e-12	1.55316e-10
						SERPINA1	0.521344	-0.939693	7.09053e-28	2.95245e-26		BST2	1.5032	0.588034	4.29078e-12	1.78665e-10
						SFRP2	0.521407	-0.939518	7.25178e-28	3.00973e-26		DOK3	1.50237	0.587241	4.58313e-12	1.90006e-10
						PDCD1	0.521973	-0.937954	8.86879e-28	3.66885e-26		NOD2	1.50234	0.587215	4.59306e-12	1.90006e-10
						GFPT2	0.522078	-0.937661	9.20838e-28	3.79696e-26		IL7R	1.50191	0.586799	4.75455e-12	1.96048e-10
						GADD45B	0.522188	-0.937359	9.57272e-28	3.93442e-26		GIMAP7	1.50051	0.585452	5.31684e-12	2.18524e-10
						COL1A2	0.522333	-0.936959	1.0078e-27	4.12871e-26		CCR2	1.49877	0.583783	6.10467e-12	2.50094e-10
						MSC	0.522389	-0.936804	1.0281e-27	4.19837e-26		SUSD3	1.49829	0.583315	6.34548e-12	2.59124e-10
						VAV1	0.522902	-0.935387	1.23307e-27	5.01922e-26		P2RY13	1.49737	0.582434	6.82402e-12	2.77773e-10
						MOXD1	0.523166	-0.934658	1.35376e-27	5.49291e-26		LAIR2	1.49694	0.582021	7.0607e-12	2.86488e-10
						COL5A1	0.523225	-0.934497	1.38208e-27	5.58994e-26		HERC6	1.49613	0.581234	7.53332e-12	3.04692e-10
						SULF1	0.5234	-0.934014	1.4702e-27	5.92749e-26		WIPF1	1.4947	0.579853	8.43906e-12	3.40241e-10
						PDGFRB	0.523472	-0.933814	1.50826e-27	6.06168e-26		CMKLR1	1.49324	0.578444	9.47298e-12	3.80718e-10
						MSRB3	0.523908	-0.932615	1.75836e-27	7.04452e-26		CD163	1.4929	0.578119	9.7288e-12	3.89766e-10
						PTGS1	0.523957	-0.932479	1.78912e-27	7.14524e-26		FAM78A	1.49221	0.57745	1.0276e-11	4.10394e-10
						FAM20C	0.524317	-0.93149	2.03016e-27	8.08244e-26		CCL18	1.49101	0.576287	1.13013e-11	4.49927e-10
						COL5A2	0.524401	-0.931257	2.09135e-27	8.30003e-26		MX1	1.48977	0.575088	1.24622e-11	4.94595e-10
						DOCK11	0.524656	-0.930556	2.2871e-27	9.04865e-26		RHBDF2	1.48968	0.575001	1.25503e-11	4.96537e-10
						MYL9	0.524744	-0.930315	2.35847e-27	9.30205e-26		RTP4	1.4859	0.571333	1.69064e-11	6.66807e-10
						GBP5	0.524967	-0.929701	2.55049e-27	1.00283e-25		SAA1	1.48539	0.570844	1.75892e-11	6.91586e-10
						TNFRSF4	0.525524	-0.92817	3.09955e-27	1.21495e-25		ISG15	1.48492	0.570386	1.82525e-11	7.15453e-10
						RARRES2	0.525667	-0.927778	3.25817e-27	1.27319e-25		ARNTL2	1.48467	0.570145	1.86117e-11	7.27286e-10
						FILIP1L	0.52582	-0.927359	3.43646e-27	1.33874e-25		CSF1R	1.48275	0.568273	2.16459e-11	8.4326e-10
						JAZF1	0.525886	-0.927177	3.51689e-27	1.36589e-25		TRIM69	1.48253	0.568058	2.20232e-11	8.55336e-10
						CTHRC1	0.526099	-0.926594	3.78711e-27	1.46635e-25		LILRB3	1.48205	0.567591	2.28677e-11	8.85426e-10
						COL6A1	0.526136	-0.926493	3.83615e-27	1.48083e-25		LTA	1.48177	0.567326	2.33607e-11	9.01765e-10
						ICAM3	0.526258	-0.926158	4.00298e-27	1.54054e-25		VSIG4	1.47985	0.565447	2.7163e-11	1.04536e-09
						ADAMTS2	0.526426	-0.925699	4.24318e-27	1.62805e-25		SPATA7	0.676209	-0.56446	2.93994e-11	1.12801e-09
						ITM2A	0.526636	-0.925123	4.56479e-27	1.74617e-25		PPP1R16B	1.47844	0.564076	3.03168e-11	1.15971e-09
						HSD11B1	0.526795	-0.924686	4.82432e-27	1.83558e-25		TMEM140	1.47763	0.563281	3.23057e-11	1.23208e-09
						NCF4	0.526797	-0.924681	4.82743e-27	1.83558e-25		ZNF80	1.47738	0.563042	3.29267e-11	1.252e-09
						COL8A2	0.52711	-0.923823	5.38221e-27	2.04042e-25		IFI27	1.47671	0.562389	3.46898e-11	1.31511e-09
						PDCD1LG2	0.527233	-0.923487	5.61583e-27	2.12265e-25		CYLD	1.47594	0.561638	3.6829e-11	1.39205e-09
						PTGDS	0.527309	-0.92328	5.76498e-27	2.17256e-25		FUT7	1.47293	0.558688	4.65556e-11	1.75447e-09
						TMC8	0.527338	-0.923199	5.8245e-27	2.1885e-25		PRDM1	1.47248	0.558246	4.82146e-11	1.81161e-09
						CIITA	0.527441	-0.922919	6.03448e-27	2.26071e-25		THRB	0.679159	-0.558179	4.8471e-11	1.81588e-09
						TRAF3IP3	0.527482	-0.922806	6.1216e-27	2.2866e-25		TNFRSF1B	1.47192	0.557697	5.03568e-11	1.88097e-09
						TGFBI	0.527611	-0.922453	6.40057e-27	2.38379e-25		CD82	1.47052	0.556327	5.61109e-11	2.08976e-09
						EBI3	0.527919	-0.921612	7.11925e-27	2.6437e-25		FOXP3	1.46961	0.555435	6.02023e-11	2.23558e-09
						SECTM1	0.52816	-0.920953	7.73719e-27	2.86479e-25		TLE2	0.681334	-0.553566	6.97421e-11	2.58229e-09
						LAP3	0.528411	-0.920269	8.43454e-27	3.11391e-25		OSCAR	1.46634	0.552221	7.75026e-11	2.86129e-09
						IL4I1	0.528821	-0.919148	9.71517e-27	3.57631e-25		IFITM3	1.46544	0.551334	8.30785e-11	3.05825e-09
						LUM	0.528879	-0.91899	9.9096e-27	3.63271e-25		RCSD1	1.46538	0.55128	8.34311e-11	3.06235e-09
						CD247	0.528884	-0.918978	9.9256e-27	3.63271e-25		TFEC	1.46486	0.550758	8.6905e-11	3.18067e-09
						COPZ2	0.529298	-0.917848	1.14426e-26	4.17591e-25		IFI6	1.46396	0.54988	9.30754e-11	3.39672e-09
						LAX1	0.52939	-0.917598	1.18083e-26	4.29702e-25		CTSS	1.46236	0.548297	1.05299e-10	3.8318e-09
						CHI3L1	0.52963	-0.916943	1.28219e-26	4.65253e-25		GPR18	1.46191	0.547859	1.08949e-10	3.95331e-09
						CD6	0.529837	-0.916379	1.37642e-26	4.98019e-25		ACY3	1.46107	0.547023	1.1626e-10	4.18594e-09
						PALLD	0.529927	-0.916135	1.41923e-26	5.1205e-25		CFB	1.46106	0.547015	1.16334e-10	4.18594e-09
						ARL4C	0.529938	-0.916105	1.42447e-26	5.12488e-25		CLEC5A	1.46106	0.547013	1.16349e-10	4.18594e-09
						GIMAP6	0.530033	-0.915845	1.47178e-26	5.28011e-25		LRRC25	1.46095	0.546906	1.17318e-10	4.20887e-09
						PPP1R16B	0.530278	-0.915179	1.60006e-26	5.72417e-25		KLRB1	1.46025	0.546213	1.23804e-10	4.42906e-09
						CCL13	0.530398	-0.914852	1.66724e-26	5.94774e-25		SERPINB1	1.46018	0.546142	1.24484e-10	4.44086e-09
						RAB31	0.531085	-0.912985	2.1066e-26	7.49405e-25		HLA-G	1.45975	0.545721	1.28613e-10	4.5753e-09
						RNASE2	0.531382	-0.912179	2.32991e-26	8.26427e-25		PLA2G12A	0.685434	-0.54491	1.36955e-10	4.85847e-09
						HLA-DQB2	0.53139	-0.912158	2.33612e-26	8.26427e-25		PTAFR	1.45825	0.544236	1.44274e-10	5.09809e-09
						FBLN5	0.531468	-0.911945	2.39926e-26	8.46407e-25		MLKL	1.45823	0.544215	1.44513e-10	5.09809e-09
						CCL21	0.53151	-0.91183	2.43392e-26	8.56255e-25		TNFRSF18	1.45752	0.54352	1.52482e-10	5.36432e-09
						ARHGAP25	0.532003	-0.910494	2.87613e-26	1.00733e-24		PML	1.45664	0.542646	1.63114e-10	5.7225e-09
						SPARC	0.532006	-0.910485	2.87921e-26	1.00733e-24		ACP5	1.45585	0.541862	1.73262e-10	6.06177e-09
						POSTN	0.532222	-0.9099	3.09747e-26	1.08071e-24		CEACAM21	1.45567	0.541685	1.75648e-10	6.12838e-09
						GREM1	0.532237	-0.90986	3.11298e-26	1.08315e-24		IRF7	1.45478	0.540801	1.87989e-10	6.54099e-09
						CPVL	0.53313	-0.90744	4.20831e-26	1.45782e-24		XAF1	1.45369	0.539723	2.04205e-10	7.08581e-09
						PDLIM3	0.533138	-0.907418	4.21975e-26	1.45782e-24		SCML4	1.45255	0.538585	2.22816e-10	7.71053e-09
						ZBP1	0.533142	-0.907409	4.22424e-26	1.45782e-24		IFIT5	1.4525	0.538534	2.2368e-10	7.71938e-09
						DPYSL2	0.534044	-0.90497	5.71935e-26	1.96845e-24		SIGLEC7	1.45223	0.538275	2.2816e-10	7.85267e-09
						HTRA1	0.534189	-0.904577	6.00543e-26	2.06132e-24		OAS3	1.45097	0.53702	2.51114e-10	8.61933e-09
						MEF2C	0.534547	-0.903611	6.76948e-26	2.31731e-24		CD69	1.4502	0.536254	2.66225e-10	9.11335e-09
						S100B	0.534771	-0.903008	7.29466e-26	2.48917e-24		LYN	1.44986	0.535913	2.73222e-10	9.32774e-09
						CFI	0.534777	-0.90299	7.31071e-26	2.48917e-24		UPK1A	0.690323	-0.534657	3.00616e-10	1.02354e-08
						A2M	0.534792	-0.902949	7.34776e-26	2.49509e-24		KLF15	0.690925	-0.533398	3.30755e-10	1.12315e-08
						COL15A1	0.534842	-0.902815	7.47023e-26	2.52992e-24		TNFSF10	1.44694	0.533009	3.40655e-10	1.15368e-08
						FAM20A	0.534928	-0.902583	7.6885e-26	2.59691e-24		PIK3R5	1.44498	0.53105	3.95056e-10	1.33437e-08
						ARID5A	0.535089	-0.902149	8.11259e-26	2.73289e-24		TNFSF14	1.44419	0.530258	4.19384e-10	1.41278e-08
						SAMD9L	0.535403	-0.901304	9.00613e-26	3.02587e-24		IFIT1	1.44314	0.529216	4.53606e-10	1.52402e-08
						FLNA	0.535461	-0.901146	9.18366e-26	3.07737e-24		FPR1	1.44305	0.52912	4.56912e-10	1.53108e-08
						UBE2L6	0.535814	-0.900196	1.03259e-25	3.45101e-24		MS4A4A	1.44288	0.528955	4.62619e-10	1.54612e-08
						MT2A	0.535979	-0.899751	1.09097e-25	3.63656e-24		BTN2A2	1.44279	0.528863	4.65804e-10	1.55268e-08
						CPXM1	0.536156	-0.899275	1.15686e-25	3.84609e-24		LY96	1.44259	0.52866	4.72995e-10	1.57252e-08
						CSF1	0.536175	-0.899225	1.16409e-25	3.86003e-24		RPL15	0.693425	-0.528189	4.90035e-10	1.62492e-08
						DPT	0.536303	-0.898881	1.21455e-25	4.01686e-24		MAGI2	0.693674	-0.52767	5.09493e-10	1.68504e-08
						FSTL1	0.536571	-0.898158	1.32767e-25	4.37958e-24		CASP4	1.44143	0.527502	5.15944e-10	1.70195e-08
						CD300C	0.536684	-0.897856	1.37783e-25	4.53329e-24		RHOG	1.44051	0.526577	5.53013e-10	1.8195e-08
						MSN	0.536726	-0.897742	1.39745e-25	4.58594e-24		SPATA6	0.69424	-0.526493	5.56482e-10	1.82618e-08
						PLXDC2	0.537261	-0.896304	1.66774e-25	5.45884e-24		LGALS2	1.43875	0.524819	6.30698e-10	2.0644e-08
						IQGAP2	0.537328	-0.896126	1.70459e-25	5.56512e-24		CXCL16	1.43852	0.524586	6.41717e-10	2.09507e-08
						MMP9	0.537495	-0.895677	1.80138e-25	5.86603e-24		CD70	1.43833	0.524398	6.50813e-10	2.11931e-08
						TM6SF1	0.537548	-0.895533	1.83334e-25	5.95483e-24		C1QTNF3	0.695606	-0.523658	6.87718e-10	2.23376e-08
						LAG3	0.537588	-0.895427	1.85736e-25	6.01745e-24		PLAUR	1.43662	0.522677	7.39792e-10	2.39678e-08
						NLRC3	0.537881	-0.894641	2.04553e-25	6.61024e-24		SMAD9	0.696171	-0.522486	7.5036e-10	2.42483e-08
						HLA-DOB	0.538337	-0.893419	2.37624e-25	7.65944e-24		MMP25	1.43596	0.522015	7.77114e-10	2.50491e-08
						RFTN1	0.538541	-0.892873	2.5404e-25	8.16788e-24		CACNB2	0.696458	-0.521891	7.84285e-10	2.52163e-08
						NRP2	0.539098	-0.891381	3.04911e-25	9.77872e-24		SALL2	0.696635	-0.521526	8.05836e-10	2.58437e-08
						GPR68	0.539142	-0.891262	3.09396e-25	9.89756e-24		VNN2	1.43472	0.520766	8.52541e-10	2.72727e-08
						DOK3	0.539661	-0.889876	3.66457e-25	1.16935e-23		USP18	1.43321	0.519249	9.5383e-10	3.04363e-08
						GAS7	0.539855	-0.889355	3.90492e-25	1.24292e-23		TTC3	0.697793	-0.519128	9.62375e-10	3.06128e-08
						GAS1	0.540116	-0.888659	4.2508e-25	1.34963e-23		TTC8	0.697806	-0.519103	9.64183e-10	3.06128e-08
						SDS	0.540375	-0.887966	4.62499e-25	1.46243e-23		MOAP1	0.697894	-0.518919	9.77339e-10	3.09531e-08
						PECAM1	0.540378	-0.887959	4.62911e-25	1.46243e-23		TLR1	1.4317	0.517731	1.06688e-09	3.37048e-08
						UBASH3A	0.540478	-0.887692	4.78194e-25	1.50696e-23		CXCR4	1.43095	0.516977	1.12783e-09	3.5542e-08
						WISP1	0.540502	-0.887627	4.81976e-25	1.51512e-23		CSF2RB	1.43052	0.516545	1.16425e-09	3.65989e-08
						IL16	0.540581	-0.887418	4.94398e-25	1.55034e-23		ALDH6A1	0.699063	-0.516505	1.16767e-09	3.66158e-08
						BTN3A3	0.540681	-0.88715	5.10826e-25	1.5979e-23		SH3BGRL2	0.699496	-0.515613	1.24674e-09	3.89991e-08
						COL1A1	0.54077	-0.886913	5.2576e-25	1.64058e-23		ACVR2B	0.699745	-0.515099	1.29466e-09	4.03984e-08
						PODN	0.540885	-0.886607	5.45679e-25	1.69856e-23		VSIG2	0.699768	-0.515052	1.29912e-09	4.04383e-08
						GPR84	0.541165	-0.885858	5.97659e-25	1.85581e-23		SLC22A17	0.700147	-0.514271	1.37566e-09	4.2716e-08
						TPP1	0.541282	-0.885548	6.20639e-25	1.92247e-23		SPINK1	0.700321	-0.513912	1.41223e-09	4.37446e-08
						ROR2	0.541664	-0.884529	7.0229e-25	2.17009e-23		TSPAN12	0.700701	-0.513129	1.4954e-09	4.62082e-08
						STAT1	0.542181	-0.883153	8.29765e-25	2.55777e-23		WDFY3	0.700766	-0.512995	1.51018e-09	4.65518e-08
						CRISPLD2	0.542242	-0.882992	8.46149e-25	2.60196e-23		TGFBR3	0.701131	-0.512243	1.59535e-09	4.90581e-08
						NNMT	0.542292	-0.882858	8.59978e-25	2.63419e-23		ARHGAP30	1.42572	0.511688	1.6613e-09	5.09626e-08
						THBS1	0.542295	-0.88285	8.6078e-25	2.63419e-23
						MRC2	0.542345	-0.882716	8.74854e-25	2.67083e-23
						BNC2	0.542847	-0.881383	1.02797e-24	3.13076e-23
						TPSB2	0.542902	-0.881238	1.0462e-24	3.17865e-23
						FN1	0.543059	-0.88082	1.10028e-24	3.33499e-23
						CD79A	0.543215	-0.880404	1.15706e-24	3.49872e-23
						CXCL16	0.54332	-0.880126	1.19651e-24	3.60942e-23
						CALD1	0.543355	-0.880032	1.21021e-24	3.64211e-23
						CXCL10	0.543727	-0.879046	1.36299e-24	4.0922e-23
						CHST11	0.543958	-0.878434	1.46734e-24	4.39511e-23
						TNFRSF9	0.544189	-0.877821	1.57972e-24	4.72057e-23
						LILRA6	0.544273	-0.877597	1.62301e-24	4.83856e-23
						GZMM	0.544384	-0.877304	1.68112e-24	5.00005e-23
						CD180	0.544504	-0.876987	1.74659e-24	5.18263e-23
						SFRP4	0.544934	-0.875847	2.00299e-24	5.92961e-23
						TRAT1	0.544995	-0.875686	2.04224e-24	6.03174e-23
						PDGFC	0.545034	-0.875582	2.06779e-24	6.09304e-23
						MYADM	0.545124	-0.875342	2.12815e-24	6.25638e-23
						IFI35	0.54514	-0.875302	2.13852e-24	6.27234e-23
						BATF2	0.545408	-0.874591	2.32897e-24	6.81518e-23
						CRTAM	0.545711	-0.873791	2.56337e-24	7.48388e-23
						CLEC5A	0.546429	-0.871893	3.21723e-24	9.3713e-23
						TSC22D3	0.546513	-0.871672	3.30337e-24	9.60018e-23
						CSF2RA	0.546719	-0.87113	3.52477e-24	1.02202e-22
						RAB27A	0.546977	-0.870447	3.82437e-24	1.10637e-22
						IFIT3	0.5471	-0.870124	3.97452e-24	1.14719e-22
						HLA-C	0.547767	-0.868365	4.90179e-24	1.41163e-22
						P2RY8	0.548066	-0.867578	5.38359e-24	1.54687e-22
						GRAP2	0.548189	-0.867255	5.59405e-24	1.60371e-22
						HEPH	0.548785	-0.865686	6.74084e-24	1.92761e-22
						ITGA5	0.548792	-0.86567	6.75424e-24	1.92761e-22
						ZYX	0.549072	-0.864933	7.3718e-24	2.09914e-22
						ANGPTL2	0.549099	-0.864861	7.43433e-24	2.11221e-22
						HTRA3	0.54926	-0.864438	7.81674e-24	2.21591e-22
						IL15	0.549583	-0.863591	8.64305e-24	2.44469e-22
						TIMP1	0.549672	-0.863357	8.88552e-24	2.50769e-22
						EGR2	0.550047	-0.862373	9.98333e-24	2.81127e-22
						JAK3	0.550373	-0.861517	1.10458e-23	3.10359e-22
						PCOLCE	0.550382	-0.861495	1.10748e-23	3.10486e-22
						STARD13	0.551388	-0.858859	1.5115e-23	4.2282e-22
						RHOG	0.551503	-0.85856	1.56583e-23	4.37055e-22
						LY9	0.551803	-0.857774	1.7175e-23	4.78338e-22
						CD1D	0.551833	-0.857697	1.73318e-23	4.8165e-22
						CASP1	0.551872	-0.857595	1.7542e-23	4.86427e-22
						SPON1	0.551981	-0.857311	1.8138e-23	5.01857e-22
						CLEC4E	0.552495	-0.855967	2.12402e-23	5.86415e-22
						CH25H	0.553025	-0.854583	2.49846e-23	6.88297e-22
						KLHL5	0.553338	-0.853766	2.74945e-23	7.55801e-22
						LGALS1	0.553438	-0.853507	2.8344e-23	7.7747e-22
						KCNMB1	0.553498	-0.853351	2.88667e-23	7.901e-22
						LILRB5	0.553506	-0.853329	2.89395e-23	7.9039e-22
						LPXN	0.553782	-0.852611	3.14763e-23	8.5783e-22
						IRF1	0.554089	-0.851811	3.45641e-23	9.39965e-22
						PLN	0.55461	-0.850454	4.0496e-23	1.09893e-21
						VMO1	0.554637	-0.850385	4.08223e-23	1.10542e-21
						CREB3L1	0.554733	-0.850136	4.20293e-23	1.13569e-21
						FOXP3	0.555106	-0.849165	4.70642e-23	1.26904e-21
						FGF7	0.55516	-0.849026	4.78346e-23	1.28708e-21
						PDPN	0.555816	-0.847321	5.83263e-23	1.56606e-21
						ATP8B4	0.555895	-0.847115	5.97437e-23	1.60073e-21
						VCAN	0.555983	-0.846886	6.13533e-23	1.64039e-21
						LMCD1	0.556325	-0.846	6.8002e-23	1.81434e-21
						SLAMF7	0.556597	-0.845294	7.381e-23	1.96517e-21
						TSPAN32	0.556671	-0.845102	7.54702e-23	2.00517e-21
						GEM	0.556916	-0.844468	8.123e-23	2.1537e-21
						GNLY	0.557155	-0.843848	8.72694e-23	2.309e-21
						SIRPG	0.557196	-0.843743	8.83428e-23	2.33254e-21
						CILP	0.557465	-0.843047	9.57458e-23	2.52276e-21
						TGFB1I1	0.557692	-0.842459	1.02482e-22	2.69465e-21
						MFAP5	0.557699	-0.842441	1.02706e-22	2.69496e-21
						IGFBP7	0.557811	-0.842151	1.06195e-22	2.78078e-21
						LRRC32	0.557819	-0.842132	1.06436e-22	2.78135e-21
						CD93	0.557856	-0.842034	1.07645e-22	2.80716e-21
						CLEC7A	0.557916	-0.841879	1.09586e-22	2.85194e-21
						VAMP5	0.558137	-0.841309	1.17052e-22	3.04e-21
						SLC2A3	0.558562	-0.840211	1.32849e-22	3.44323e-21
						SRPX	0.558646	-0.839993	1.36231e-22	3.5237e-21
						CD80	0.558726	-0.839788	1.39499e-22	3.60088e-21
						ACVRL1	0.558788	-0.839626	1.42113e-22	3.66092e-21
						IL18RAP	0.559374	-0.838115	1.69115e-22	4.34769e-21
						STOM	0.559431	-0.837968	1.71996e-22	4.41283e-21
						CEACAM4	0.559918	-0.836713	1.98673e-22	5.08607e-21
						WARS	0.559924	-0.836698	1.99038e-22	5.08607e-21
						CD69	0.560013	-0.836469	2.04335e-22	5.21095e-21
						TNS1	0.560309	-0.835706	2.23021e-22	5.67609e-21
						ECM2	0.560339	-0.835627	2.25046e-22	5.71618e-21
						RRAS	0.560401	-0.835468	2.29199e-22	5.80329e-21
						IL10	0.560404	-0.83546	2.2939e-22	5.80329e-21
						ADAM12	0.560569	-0.835036	2.40815e-22	6.08021e-21
						ENG	0.560629	-0.834881	2.45129e-22	6.17686e-21
						TNC	0.560749	-0.834573	2.53957e-22	6.38664e-21
						AADAT	1.78301	0.834311	2.61667e-22	6.56753e-21
						EDNRA	0.560861	-0.834286	2.62425e-22	6.57356e-21
						MAP4K1	0.561032	-0.833844	2.76038e-22	6.90096e-21
						LRRC15	0.56113	-0.833594	2.84061e-22	7.08756e-21
						THY1	0.561234	-0.833325	2.92939e-22	7.29474e-21
						TAP1	0.561657	-0.83224	3.3161e-22	8.24158e-21
						MAFB	0.56195	-0.831488	3.61345e-22	8.96305e-21
						SYTL3	0.562383	-0.830375	4.10233e-22	1.01559e-20
						GPSM3	0.562589	-0.829847	4.3565e-22	1.07641e-20
						PLAUR	0.562844	-0.829193	4.69307e-22	1.15732e-20
						MRGPRF	0.563087	-0.828571	5.03752e-22	1.23985e-20
						ISG20	0.563115	-0.828499	5.07876e-22	1.24759e-20
						CYLD	0.563167	-0.828366	5.15628e-22	1.26418e-20
						SLC2A5	0.563271	-0.828099	5.31527e-22	1.30065e-20
						MITF	0.563991	-0.826257	6.55149e-22	1.60007e-20
						ACTA2	0.56406	-0.82608	6.6844e-22	1.6294e-20
						IL6	0.564124	-0.825916	6.80935e-22	1.65668e-20
						LRRK2	0.564762	-0.824286	8.18991e-22	1.98876e-20
						COL8A1	0.564795	-0.824201	8.26895e-22	2.00411e-20
						PLA2G7	0.565446	-0.822539	9.97803e-22	2.41373e-20
						CCPG1	0.566076	-0.820933	1.19589e-21	2.88742e-20
						FNDC1	0.566119	-0.820824	1.21074e-21	2.91772e-20
						GATA6	0.566211	-0.820589	1.2432e-21	2.99028e-20
						FCN1	0.566289	-0.820389	1.27154e-21	3.05265e-20
						PRAM1	0.566662	-0.81944	1.4148e-21	3.39019e-20
						ITGBL1	0.566686	-0.819378	1.42477e-21	3.40765e-20
						PLEKHH1	1.76335	0.818316	1.60527e-21	3.83212e-20
						NID2	0.567197	-0.818079	1.64862e-21	3.92824e-20
						DACT1	0.567235	-0.817982	1.66661e-21	3.96366e-20
						COMP	0.567448	-0.817439	1.77148e-21	4.2052e-20
						CD248	0.567573	-0.817123	1.83546e-21	4.34895e-20
						CNN1	0.567586	-0.81709	1.84214e-21	4.35663e-20
						CCL11	0.567623	-0.816995	1.86188e-21	4.39514e-20
						SLC11A1	0.567986	-0.816072	2.06491e-21	4.86536e-20
						CD300LB	0.568094	-0.815799	2.12896e-21	5.00699e-20
						KCNJ8	0.56811	-0.815758	2.13883e-21	5.02092e-20
						RIN3	0.568309	-0.815253	2.26313e-21	5.30292e-20
						VASN	0.568405	-0.81501	2.32558e-21	5.43921e-20
						OLFML2B	0.568422	-0.814966	2.3371e-21	5.45609e-20
						PLEKHO1	0.568484	-0.81481	2.37826e-21	5.542e-20
						KLRD1	0.568689	-0.814288	2.52101e-21	5.86389e-20
						ACVR2B	1.7583	0.814184	2.55051e-21	5.92165e-20
						PDGFRA	0.568787	-0.81404	2.59196e-21	6.00692e-20
						MMP2	0.568865	-0.813842	2.65005e-21	6.13036e-20
						ANKRD44	0.568915	-0.813716	2.68745e-21	6.20557e-20
						GNB4	0.568935	-0.813663	2.70338e-21	6.23103e-20
						GBP4	0.568949	-0.81363	2.71343e-21	6.24285e-20
						ITGA4	0.569282	-0.812786	2.98156e-21	6.84733e-20
						RAB3IL1	0.569386	-0.81252	3.07115e-21	7.04035e-20
						OSM	0.569704	-0.811715	3.35978e-21	7.68814e-20
						LILRA5	0.569918	-0.811175	3.56807e-21	8.15008e-20
						LITAF	0.570126	-0.810647	3.78398e-21	8.62774e-20
						ACTN1	0.570504	-0.809691	4.20855e-21	9.5786e-20
						CPXM2	0.570534	-0.809616	4.24378e-21	9.64151e-20
						ZNF74	1.75228	0.809237	4.42634e-21	1.00229e-19
						P4HA3	0.570685	-0.809235	4.42745e-21	1.00229e-19
						SAMD3	0.570739	-0.809097	4.49583e-21	1.01596e-19
						IFIT2	0.570841	-0.808838	4.62676e-21	1.04369e-19
						C1QTNF1	0.571008	-0.808417	4.84829e-21	1.09172e-19
						COX7A1	0.571069	-0.808263	4.93199e-21	1.10861e-19
						PLA2G4C	0.571147	-0.808067	5.04028e-21	1.13095e-19
						KLF2	0.571182	-0.807978	5.09007e-21	1.1401e-19
						P2RY14	0.571266	-0.807764	5.21239e-21	1.16545e-19
						GMFG	0.571862	-0.806261	6.15676e-21	1.37418e-19
						ANXA5	0.571958	-0.806019	6.32449e-21	1.40914e-19
						GNG2	0.572001	-0.80591	6.40112e-21	1.42372e-19
						KIAA1755	0.572151	-0.805532	6.67436e-21	1.4819e-19
						FASLG	0.572424	-0.804844	7.2018e-21	1.59621e-19
						ACP5	0.573101	-0.803138	8.6944e-21	1.92367e-19
						RAC2	0.573423	-0.802329	9.50536e-21	2.09945e-19
						KLF9	0.573527	-0.802067	9.78276e-21	2.15696e-19
						CYP27A1	0.573584	-0.801922	9.94013e-21	2.18786e-19
						PSAP	0.573665	-0.80172	1.01637e-20	2.23319e-19
						ZNF121	1.74196	0.800713	1.13552e-20	2.49069e-19
						GIMAP2	0.574095	-0.800639	1.14482e-20	2.50676e-19
						LGALS2	0.574144	-0.800515	1.16042e-20	2.53655e-19
						TFEC	0.574187	-0.800409	1.17412e-20	2.56209e-19
						HCLS1	0.574734	-0.799034	1.3655e-20	2.97459e-19
						ITGA11	0.574958	-0.798471	1.45241e-20	3.15849e-19
						COTL1	0.575005	-0.798355	1.47104e-20	3.19355e-19
						PLSCR4	0.575024	-0.798306	1.47884e-20	3.20499e-19
						SPHK1	0.57531	-0.797589	1.59973e-20	3.46109e-19
						ST8SIA4	0.575337	-0.797521	1.61179e-20	3.48125e-19
						LYL1	0.575403	-0.797356	1.64106e-20	3.53845e-19
						CD38	0.575939	-0.796012	1.90113e-20	4.09227e-19
						CD82	0.575995	-0.795873	1.93017e-20	4.14775e-19
						FBXL7	0.576135	-0.795521	2.00577e-20	4.30292e-19
						LATS2	0.57628	-0.795159	2.08682e-20	4.46924e-19
						SOD2	0.576519	-0.79456	2.22787e-20	4.76329e-19
						STX11	0.576586	-0.794393	2.26882e-20	4.8427e-19
						CCL23	0.576913	-0.793574	2.48057e-20	5.28577e-19
						ACTG2	0.577057	-0.793214	2.57988e-20	5.48819e-19
						PTAFR	0.577215	-0.792819	2.69331e-20	5.71991e-19
						DPYD	0.577502	-0.792103	2.91152e-20	6.17301e-19
						LYN	0.577677	-0.791666	3.05326e-20	6.46274e-19
						DPYSL3	0.577809	-0.791336	3.16482e-20	6.68773e-19
						MGP	0.577847	-0.791242	3.1974e-20	6.74535e-19
						JDP2	0.577895	-0.79112	3.23974e-20	6.82334e-19
						SPARCL1	0.577922	-0.791053	3.26374e-20	6.8625e-19
						HIC1	0.578254	-0.790225	3.57065e-20	7.49542e-19
						BTN3A2	0.578298	-0.790116	3.61316e-20	7.57213e-19
						RASGRP2	0.578756	-0.788972	4.09039e-20	8.55814e-19
						MFAP4	0.578851	-0.788735	4.19652e-20	8.76575e-19
						ZNF521	0.578896	-0.788624	4.24755e-20	8.85779e-19
						FKBP5	0.57903	-0.78829	4.40391e-20	9.16879e-19
						HSPA12B	0.579186	-0.787901	4.59311e-20	9.54705e-19
						CLIC2	0.57947	-0.787194	4.95811e-20	1.02889e-18
						TBX21	0.579802	-0.786369	5.42083e-20	1.12308e-18
						CXCL11	0.579825	-0.78631	5.45525e-20	1.12837e-18
						TCN2	0.579862	-0.786219	5.50887e-20	1.1376e-18
						ANTXR1	0.58004	-0.785775	5.77993e-20	1.19164e-18
						NTNG2	0.580206	-0.785363	6.04232e-20	1.24372e-18
						GLIS2	0.580275	-0.785191	6.15553e-20	1.26497e-18
						TSHZ3	0.580884	-0.783678	7.24508e-20	1.48647e-18
						EPB41L2	0.580893	-0.783655	7.2631e-20	1.48776e-18
						TAP2	0.581123	-0.783085	7.72285e-20	1.57939e-18
						LIPA	0.581165	-0.78298	7.81066e-20	1.59478e-18
						CFB	0.581257	-0.782751	8.0053e-20	1.6319e-18
						OXSM	1.72012	0.782509	8.21585e-20	1.67214e-18
						DAB2	0.58204	-0.780809	9.86185e-20	2.00393e-18
						TPM1	0.582054	-0.780775	9.89798e-20	2.00806e-18
						DKK3	0.582201	-0.780411	1.02911e-19	2.08448e-18
						PRR16	0.582244	-0.780305	1.0409e-19	2.105e-18
						FBLN2	0.582698	-0.77918	1.17421e-19	2.37082e-18
						PLXND1	0.582775	-0.778989	1.19848e-19	2.41597e-18
						ELMO1	0.582997	-0.778441	1.27084e-19	2.55779e-18
						RCN3	0.583183	-0.777979	1.3351e-19	2.68288e-18
						TNFRSF17	0.583345	-0.777579	1.39345e-19	2.79571e-18
						CEACAM21	0.583394	-0.777458	1.41161e-19	2.82767e-18
						BGN	0.583497	-0.777204	1.45042e-19	2.90084e-18
						GPR132	0.583799	-0.776458	1.57064e-19	3.13635e-18
						RAMP3	0.583823	-0.776397	1.58088e-19	3.15183e-18
						CASP4	0.584454	-0.774838	1.8664e-19	3.71526e-18
						RECK	0.584552	-0.774597	1.91505e-19	3.80613e-18
						ABI3BP	0.584576	-0.774537	1.92717e-19	3.82422e-18
						MFGE8	0.584838	-0.773891	2.06425e-19	4.08985e-18
						TNFSF12	0.585337	-0.77266	2.35281e-19	4.65432e-18
						KCNE4	0.585919	-0.771227	2.73904e-19	5.40992e-18
						ZNF683	0.585927	-0.771206	2.74493e-19	5.41314e-18
						ZMYND15	0.586022	-0.770974	2.81327e-19	5.53931e-18
						KLHL6	0.586117	-0.770739	2.88425e-19	5.67027e-18
						LMOD1	0.586474	-0.769862	3.16469e-19	6.21198e-18
						COL18A1	0.586591	-0.769573	3.26285e-19	6.39478e-18
						LCP1	0.58671	-0.76928	3.36574e-19	6.58627e-18
						NINJ1	0.586791	-0.769081	3.43728e-19	6.70687e-18
						OPTN	0.586792	-0.769079	3.43793e-19	6.70687e-18
						DES	0.586859	-0.768915	3.49793e-19	6.81346e-18
						EOMES	0.58698	-0.768617	3.60995e-19	7.02088e-18
						PDZRN3	0.587136	-0.768233	3.75922e-19	7.30002e-18
						RASGRP4	0.587358	-0.767689	3.98129e-19	7.71945e-18
						TWIST1	0.587609	-0.76707	4.24961e-19	8.22714e-18
						IFNG	0.587817	-0.766562	4.48336e-19	8.66646e-18
						AOX1	0.587833	-0.766522	4.5024e-19	8.69005e-18
						TMEM158	0.588376	-0.76519	5.18016e-19	9.98301e-18
						SCN1B	0.588477	-0.764942	5.31658e-19	1.02304e-17
						GSN	0.588533	-0.764805	5.39374e-19	1.03632e-17
						NEK6	0.58855	-0.764763	5.41749e-19	1.03931e-17
						CHRDL2	0.588662	-0.76449	5.57558e-19	1.06802e-17
						LOX	0.588969	-0.763736	6.03445e-19	1.15418e-17
						TMEM106A	0.589243	-0.763065	6.47478e-19	1.23654e-17
						PLCB2	0.589439	-0.762585	6.80861e-19	1.29834e-17
						ADAMTS12	0.589584	-0.762231	7.06602e-19	1.3454e-17
						WNT2	0.589811	-0.761675	7.48994e-19	1.42342e-17
						STK17B	0.589816	-0.761664	7.49816e-19	1.42342e-17
						CD226	0.589987	-0.761246	7.83402e-19	1.48496e-17
						CAV1	0.59004	-0.761115	7.94162e-19	1.50311e-17
						CD40LG	0.590085	-0.761006	8.0331e-19	1.51816e-17
						SGCD	0.5901	-0.760969	8.06391e-19	1.52172e-17
						IFIT1	0.590216	-0.760686	8.30608e-19	1.56509e-17
						IFIT5	0.590434	-0.760153	8.78155e-19	1.65223e-17
						SOD3	0.590572	-0.759814	9.09822e-19	1.70928e-17
						ANKRD29	0.590722	-0.759449	9.45137e-19	1.773e-17
						VNN2	0.591115	-0.75849	1.04463e-18	1.95464e-17
						FXYD6	0.591116	-0.758486	1.04504e-18	1.95464e-17
						CTSZ	0.591225	-0.758221	1.07435e-18	2.00455e-17
						CEBPB	0.591227	-0.758216	1.07488e-18	2.00455e-17
						ILK	0.591251	-0.758156	1.08158e-18	2.01408e-17
						SLFN11	0.591777	-0.756875	1.23591e-18	2.2981e-17
						CTSS	0.591869	-0.75665	1.26521e-18	2.34915e-17
						ADRA2A	0.592124	-0.75603	1.34947e-18	2.50195e-17
						NLRC4	0.59227	-0.755673	1.40034e-18	2.59246e-17
						IFI44L	0.592707	-0.754608	1.56407e-18	2.89136e-17
						P2RX1	0.592813	-0.75435	1.60642e-18	2.96533e-17
						GPBAR1	0.593019	-0.75385	1.69196e-18	3.1187e-17
						LTBP2	0.593548	-0.752564	1.93293e-18	3.55771e-17
						BOC	0.593862	-0.751802	2.09141e-18	3.84384e-17
						ENPP2	0.5939	-0.751707	2.11189e-18	3.87587e-17
						ELK3	0.594017	-0.751424	2.17458e-18	3.98517e-17
						ATP8B2	0.594233	-0.750899	2.29571e-18	4.20108e-17
						GLRX	0.594465	-0.750337	2.43277e-18	4.44549e-17
						SOCS1	0.594504	-0.750241	2.45692e-18	4.48318e-17
						MYLK	0.594559	-0.750107	2.4912e-18	4.5392e-17
						ANKRD46	1.68188	0.750076	2.4991e-18	4.54708e-17
						BTN3A1	0.594684	-0.749806	2.56974e-18	4.66892e-17
						GALNT10	0.595402	-0.748063	3.07481e-18	5.57858e-17
						CRYAB	0.595505	-0.747815	3.15431e-18	5.71466e-17
						CD8B	0.596247	-0.746018	3.79351e-18	6.8629e-17
						TPM2	0.596255	-0.745999	3.80072e-18	6.86616e-17
						HS3ST3B1	0.596274	-0.745952	3.81906e-18	6.8895e-17
						BICC1	0.596381	-0.745693	3.92198e-18	7.06513e-17
						HVCN1	0.596418	-0.745603	3.95812e-18	7.12013e-17
						G0S2	0.596476	-0.745463	4.01528e-18	7.21274e-17
						SFMBT2	0.596617	-0.745124	4.15731e-18	7.45732e-17
						SLIT2	0.597297	-0.74348	4.9192e-18	8.81155e-17
						THBS2	0.597319	-0.743427	4.94553e-18	8.84623e-17
						SULF2	0.597566	-0.74283	5.25659e-18	9.3894e-17
						STARD8	0.597598	-0.742752	5.29882e-18	9.45154e-17
						COL14A1	0.597883	-0.742065	5.68359e-18	1.01236e-16
						ACTB	0.597917	-0.741984	5.73107e-18	1.01939e-16
						RGL1	0.598513	-0.740546	6.63583e-18	1.17867e-16
						OLR1	0.598603	-0.740328	6.78431e-18	1.20336e-16
						SMOC2	0.598659	-0.740194	6.87737e-18	1.21817e-16
						COL10A1	0.598777	-0.739909	7.08001e-18	1.25231e-16
						FYN	0.598812	-0.739825	7.14077e-18	1.2613e-16
						SLC43A3	0.598847	-0.739742	7.20145e-18	1.27026e-16
						CSDC2	0.598973	-0.739437	7.42788e-18	1.30838e-16
						MARCO	0.599114	-0.739098	7.68821e-18	1.35236e-16
						IL6ST	0.599149	-0.739013	7.75524e-18	1.36226e-16
						MRVI1	0.599182	-0.738933	7.81866e-18	1.37151e-16
						OSMR	0.599242	-0.738789	7.93419e-18	1.38985e-16
						STK10	0.599414	-0.738376	8.27381e-18	1.44735e-16
						JAM2	0.599607	-0.737911	8.6734e-18	1.51516e-16
						FCRL3	0.599773	-0.737511	9.03232e-18	1.57569e-16
						NR3C1	0.599794	-0.73746	9.07933e-18	1.58172e-16
						P2RY6	0.599864	-0.737294	9.23382e-18	1.60643e-16
						USP3	1.66698	0.737233	9.2905e-18	1.61408e-16
						IFI44	0.600241	-0.736387	1.01223e-17	1.7562e-16
						ILF3	1.6643	0.734917	1.1745e-17	2.03495e-16
						PIK3CG	0.600867	-0.734883	1.17856e-17	2.03919e-16
						SBK1	1.66332	0.734068	1.27972e-17	2.21122e-16
						CSRP1	0.601308	-0.733825	1.31152e-17	2.26308e-16
						LIMS2	0.601644	-0.733017	1.42284e-17	2.45184e-16
						MXRA5	0.601769	-0.732718	1.4663e-17	2.52331e-16
						GNG11	0.601777	-0.732699	1.4692e-17	2.52487e-16
						TEK	0.601899	-0.732407	1.51305e-17	2.59672e-16
						ARSI	0.602717	-0.730448	1.84257e-17	3.15798e-16
						LAMA4	0.602876	-0.730066	1.9147e-17	3.27719e-16
						LBH	0.602917	-0.729969	1.93346e-17	3.30484e-16
						MFSD1	0.603027	-0.729704	1.98545e-17	3.38914e-16
						DEGS1	0.603249	-0.729173	2.0941e-17	3.5698e-16
						CTSG	0.603488	-0.728603	2.21738e-17	3.77489e-16
						KCNAB2	0.603516	-0.728536	2.23234e-17	3.79527e-16
						SYNPO	0.603762	-0.727947	2.36789e-17	4.02035e-16
						LTA	0.60385	-0.727739	2.41775e-17	4.09952e-16
						CCR4	0.604064	-0.727227	2.5447e-17	4.30903e-16
						ZNF124	1.65427	0.726198	2.82063e-17	4.76991e-16
						CCND2	0.604636	-0.725862	2.91689e-17	4.92613e-16
						ASPN	0.604855	-0.725338	3.07338e-17	5.18352e-16
						RRAD	0.605027	-0.72493	3.20112e-17	5.39181e-16
						CD200	0.605463	-0.723889	3.55094e-17	5.9731e-16
						FLNC	0.605727	-0.72326	3.78016e-17	6.35027e-16

## Sheet: S4
Table S4: ICI signature genes A and B
gene	r	p	gene signature
IFNG	0.555261	3.25888e-34	A
TAP1	0.522248	8.68569e-30	A
KIR2DL4	0.519737	1.80238e-29	A
TAP2	0.519173	2.12216e-29	A
IRF1	0.505055	1.14324e-27	A
PSMB9	0.504239	1.43132e-27	A
FASLG	0.500347	4.1474e-27	A
GNLY	0.49969	4.95785e-27	A
UBE2L6	0.498495	6.84842e-27	A
PSMB8	0.498188	7.43986e-27	A
WARS	0.479786	9.18103e-25	A
HLA-F	0.475224	2.89796e-24	A
ZNF683	0.47385	4.08226e-24	A
GBP5	0.473726	4.21088e-24	A
ETV7	0.472271	6.04249e-24	A
NLRC5	0.468073	1.69645e-23	A
LAG3	0.467246	2.07569e-23	A
GPR25	0.466807	2.30993e-23	A
APOL3	0.457009	2.41022e-22	A
CXCL11	0.45541	3.50918e-22	A
CIITA	0.449543	1.36882e-21	A
SAMD9L	0.446081	3.01945e-21	A
STAT1	0.445442	3.49078e-21	A
HLA-B	0.444627	4.19738e-21	A
CASP5	0.44458	4.24288e-21	A
TRIM21	0.442418	6.90377e-21	A
IL15	0.442308	7.07786e-21	A
PSME1	0.442297	7.09418e-21	A
GZMH	0.441336	8.79762e-21	A
PDCD1	0.441192	9.0866e-21	A
CXCL10	0.440885	9.7326e-21	A
CASP1	0.440649	1.02573e-20	A
CD8A	0.439521	1.31881e-20	A
BATF2	0.438235	1.75406e-20	A
NKG7	0.438112	1.8026e-20	A
TBX21	0.437246	2.1828e-20	A
GBP4	0.435116	3.4859e-20	A
GBP1	0.434157	4.30025e-20	A
SLA2	0.428901	1.34172e-19	A
AIM2	0.428461	1.47439e-19	A
IFIH1	0.427172	1.94248e-19	A
PARP12	0.4252	2.95455e-19	A
TAPBP	0.423368	4.3516e-19	A
HLA-E	0.422928	4.77386e-19	A
PARP14	0.41907	1.06927e-18	A
OAS2	0.418279	1.25991e-18	A
DTX3L	0.417981	1.34004e-18	A
IFI35	0.417168	1.58519e-18	A
B2M	0.417147	1.59209e-18	A
RTP4	0.416654	1.76261e-18	A
ICOS	0.416459	1.83486e-18	A
GZMA	0.414026	3.02155e-18	A
GZMB	0.413743	3.20131e-18	A
TRIM69	0.413457	3.39343e-18	A
HLA-A	0.410878	5.72801e-18	A
ISG20	0.409422	7.68137e-18	A
OASL	0.405231	1.77362e-17	A
IL12RB1	0.40284	2.84445e-17	A
SIRPG	0.402661	2.94614e-17	A
PARP9	0.401451	3.73509e-17	A
BTN3A3	0.399511	5.45464e-17	A
NMI	0.399021	5.99924e-17	A
CTLA4	0.396281	1.01882e-16	A
ACY3	0.395262	1.23892e-16	A
IL15RA	0.395205	1.25263e-16	A
APOL6	0.393283	1.80844e-16	A
PRF1	0.393005	1.90636e-16	A
HLA-C	0.392736	2.00657e-16	A
KLRC1	0.389686	3.57198e-16	A
PML	0.388874	4.16083e-16	A
IFI44	0.388358	4.58316e-16	A
CXCL9	0.387402	5.48001e-16	A
FBXO6	0.387144	5.75027e-16	A
DDX58	0.386531	6.44555e-16	A
CD7	0.385388	7.97009e-16	A
IFI44L	0.383692	1.09055e-15	A
HERC6	0.382273	1.41565e-15	A
PYHIN1	0.381431	1.65146e-15	A
CD274	0.381339	1.67959e-15	A
CXCR6	0.378648	2.74069e-15	A
CD2	0.377901	3.13715e-15	A
UBASH3A	0.375172	5.12525e-15	A
CD3G	0.37479	5.48729e-15	A
IL18RAP	0.370506	1.1734e-14	A
CD80	0.370486	1.1775e-14	A
JAKMIP1	0.369649	1.36423e-14	A
SAMD9	0.367505	1.98527e-14	A
IFIT3	0.363506	3.96638e-14	A
OAS3	0.362543	4.67871e-14	A
EOMES	0.361546	5.54836e-14	A
MX1	0.35772	1.06156e-13	A
CXCR3	0.357462	1.10861e-13	A
CD3D	0.357053	1.18752e-13	A
ZBP1	0.356446	1.31487e-13	A
CD3E	0.355604	1.51401e-13	A
TRIM22	0.355084	1.65138e-13	A
ITGAL	0.355065	1.65654e-13	A
PSMB10	0.354997	1.67538e-13	A
BTN3A2	0.353548	2.1322e-13	A
KLRD1	0.353356	2.20142e-13	A
SP110	0.353301	2.22163e-13	A
LAP3	0.352711	2.44969e-13	A
IL2RB	0.352577	2.50438e-13	A
GFI1	0.350994	3.25174e-13	A
SH2D1A	0.350334	3.62431e-13	A
GPR171	0.349252	4.32642e-13	A
CRTAM	0.347953	5.34791e-13	A
CD74	0.346689	6.56575e-13	A
XAF1	0.346671	6.58414e-13	A
STAT4	0.345211	8.3362e-13	A
LAMP3	0.345107	8.47696e-13	A
CCL3	0.343252	1.14164e-12	A
IFI27	0.340806	1.68565e-12	A
LCK	0.339439	2.09271e-12	A
BTN3A1	0.339385	2.11074e-12	A
HLA-DMA	0.338675	2.36055e-12	A
SERPINB1	0.33801	2.62061e-12	A
PTPN7	0.335988	3.59551e-12	A
GPR174	0.335975	3.60277e-12	A
ITGB7	0.331981	6.68486e-12	A
RAC2	0.331109	7.64127e-12	A
PTAFR	0.331087	7.66733e-12	A
PTPN22	0.330829	7.97609e-12	A
IRF7	0.328436	1.1483e-11	A
BST2	0.327561	1.31106e-11	A
ARHGAP9	0.326151	1.62146e-11	A
SAMHD1	0.325964	1.66771e-11	A
ZAP70	0.324707	2.01362e-11	A
CD6	0.32355	2.39334e-11	A
IL2RG	0.322714	2.7102e-11	A
TNIP3	0.320856	3.56808e-11	A
TRAT1	0.319955	4.07388e-11	A
SAA1	0.317445	5.88207e-11	A
SLAMF7	0.315913	7.34704e-11	A
ISG15	0.315281	8.05036e-11	A
TBC1D10C	0.31407	9.58592e-11	A
IL21R	0.312161	1.2601e-10	A
ARHGAP25	0.31107	1.47206e-10	A
STX11	0.31072	1.54721e-10	A
HLA-DQB1	0.310063	1.69829e-10	A
TNFSF13B	0.308034	2.26141e-10	A
SOCS1	0.306723	2.71771e-10	A
CD8B	0.305777	3.10185e-10	A
TNFSF10	0.304655	3.62568e-10	A
TAGAP	0.304549	3.67914e-10	A
MYO1G	0.304243	3.83858e-10	A
SIT1	0.303657	4.16291e-10	A
HLA-DMB	0.303507	4.25046e-10	A
RUNX3	0.303293	4.37799e-10	A
CD38	0.303235	4.41304e-10	A
IFI30	0.302009	5.22488e-10	A
HLA-DRB1	0.30159	5.53432e-10	A
MYO7A	0.299876	6.99627e-10	A
USP18	0.299706	7.16015e-10	A
ITK	0.299636	7.22883e-10	A
HLA-DRA	0.297166	1.0103e-09	A
CTSS	0.297125	1.01589e-09	A
GRAP2	0.297011	1.03164e-09	A
SCML4	0.296784	1.06363e-09	A
SECTM1	0.296784	1.06368e-09	A
SH2D2A	0.295354	1.28888e-09	A
CASP4	0.294203	1.50306e-09	A
NCF1	0.293197	1.71859e-09	A
PSTPIP1	0.292399	1.9104e-09	A
SAMD3	0.289557	2.77739e-09	A
TNFRSF9	0.28781	3.48857e-09	A
CD247	0.287579	3.59517e-09	A
NLRC3	0.285952	4.43842e-09	A
MAP4K1	0.285315	4.81831e-09	A
SLAMF6	0.285064	4.97712e-09	A
IFITM1	0.284253	5.52338e-09	A
RSAD2	0.284079	5.64795e-09	A
FUT7	0.282127	7.24698e-09	A
CCL5	0.28125	8.10018e-09	A
LTA	0.280431	8.98438e-09	A
PIK3CD	0.277955	1.22657e-08	A
MLKL	0.276554	1.46071e-08	A
HLA-DQA1	0.276099	1.54575e-08	A
ZNF80	0.275386	1.68851e-08	A
SLAMF1	0.275237	1.72e-08	A
CORO1A	0.274756	1.8253e-08	A
IGSF6	0.274535	1.87593e-08	A
IL4I1	0.273223	2.20469e-08	A
LCP2	0.272066	2.54022e-08	A
CXCL13	0.27069	3.00361e-08	A
HLA-DPA1	0.269744	3.36861e-08	A
GNGT2	0.269084	3.64832e-08	A
CFB	0.26894	3.71237e-08	A
TNFSF14	0.268664	3.83786e-08	A
HCST	0.268651	3.84381e-08	A
MCOLN2	0.267565	4.37986e-08	A
P2RY10	0.26678	4.81172e-08	A
IFIT2	0.266318	5.08511e-08	A
HAVCR2	0.265372	5.69146e-08	A
RARRES3	0.265117	5.86628e-08	A
HLA-DOA	0.263699	6.93836e-08	A
BCL2A1	0.263003	7.53208e-08	A
EPSTI1	0.262172	8.30498e-08	A
TNFRSF18	0.260961	9.56901e-08	A
PIK3AP1	0.259399	1.14765e-07	A
SLC15A3	0.258346	1.29626e-07	A
CD226	0.257947	1.35738e-07	A
HLA-G	0.256965	1.51967e-07	A
IFIT5	0.256541	1.59552e-07	A
LILRB1	0.256377	1.62569e-07	A
CD86	0.255496	1.79797e-07	A
SUSD3	0.255216	1.8562e-07	A
GPR65	0.254755	1.95627e-07	A
IKZF1	0.25446	2.02293e-07	A
IFI6	0.254037	2.12253e-07	A
NOD2	0.25359	2.23277e-07	A
RHOH	0.253174	2.34032e-07	A
CD48	0.252789	2.44433e-07	A
PTPRC	0.252202	2.61122e-07	A
IL18BP	0.251749	2.74765e-07	A
GZMM	0.251291	2.89243e-07	A
GIMAP2	0.251068	2.96569e-07	A
CD27	0.249437	3.55789e-07	A
IFIT1	0.249015	3.72854e-07	A
CD300LF	0.248396	3.99323e-07	A
HLA-DPB1	0.248363	4.00787e-07	A
IL2RA	0.247748	4.28987e-07	A
HAPLN3	0.245787	5.32189e-07	A
HLA-DOB	0.245644	5.40591e-07	A
HK3	0.244442	6.16383e-07	A
CCL8	0.2444	6.19205e-07	A
C2	0.243123	7.11191e-07	A
FOXP3	0.242174	7.87963e-07	A
DOK2	0.241892	8.1229e-07	A
KLHDC7B	0.241513	8.46071e-07	A
P2RY13	0.240284	9.65113e-07	A
BIN2	0.2401	9.84298e-07	A
SIGLEC1	0.23817	1.20857e-06	A
BIRC3	0.237059	1.35914e-06	A
MNDA	0.236267	1.47723e-06	A
BTN2A2	0.234049	1.86251e-06	A
CD52	0.233844	1.9027e-06	A
FMNL1	0.233247	2.02428e-06	A
LPXN	0.233225	2.02885e-06	A
TLR8	0.233103	2.05462e-06	A
DPYD	0.231408	2.44714e-06	A
WAS	0.230529	2.67816e-06	A
PLEK	0.230314	2.73767e-06	A
ARNTL2	0.229498	2.97536e-06	A
AOAH	0.228521	3.28623e-06	A
CSF1	0.228053	3.44591e-06	A
LAT2	0.227667	3.58275e-06	A
PDCD1LG2	0.227597	3.6082e-06	A
LILRB2	0.224588	4.8801e-06	A
CD5	0.223834	5.2601e-06	A
RHOG	0.223317	5.53674e-06	A
SLA	0.222326	6.10644e-06	A
LILRB4	0.221526	6.60721e-06	A
CLEC4A	0.22149	6.63062e-06	A
NCF2	0.22048	7.32053e-06	A
ABI3	0.220079	7.61283e-06	A
SAMSN1	0.219832	7.79862e-06	A
RASGRP1	0.219229	8.26995e-06	A
KLRB1	0.21877	8.64719e-06	A
SIGLEC10	0.217359	9.91067e-06	A
GPR84	0.21635	1.0921e-05	A
TRAF3IP3	0.21599	1.13042e-05	A
LAX1	0.215696	1.16265e-05	A
NFAM1	0.215511	1.18339e-05	A
LST1	0.214613	1.28923e-05	A
OPTN	0.214604	1.29036e-05	A
LCP1	0.214515	1.30127e-05	A
GZMK	0.21021	1.95148e-05	A
TNFAIP8L2	0.209953	1.99884e-05	A
GPR18	0.20953	2.07905e-05	A
C1QB	0.209004	2.18285e-05	A
ICAM3	0.208399	2.30865e-05	A
VNN2	0.207468	2.5155e-05	A
MMP25	0.207048	2.61436e-05	A
C1QA	0.20659	2.72661e-05	A
SLAMF8	0.205423	3.03314e-05	A
TMEM140	0.205344	3.05518e-05	A
CYBB	0.204312	3.35513e-05	A
TMC8	0.203776	3.52194e-05	A
RGS18	0.203449	3.62722e-05	A
SERPINA1	0.203354	3.65871e-05	A
LAIR2	0.202841	3.83149e-05	A
C1QC	0.202774	3.85468e-05	A
DOCK2	0.20121	4.43427e-05	A
HLA-DQB2	0.201077	4.48701e-05	A
IL10RA	0.200633	4.66801e-05	A
CD53	0.199296	5.25537e-05	A
ITGB2	0.19872	5.52968e-05	A
TSPAN32	0.197804	5.99341e-05	A
EBI3	0.197755	6.01938e-05	A
CEACAM21	0.196988	6.43725e-05	A
LILRA6	0.196492	6.72211e-05	A
IL32	0.196007	7.01158e-05	A
MYO1F	0.19498	7.66453e-05	A
CST7	0.194353	8.09125e-05	A
CD4	0.194112	8.26083e-05	A
LY9	0.192764	9.27464e-05	A
HCK	0.192224	9.7123e-05	A
FCER1G	0.191592	0.000102491	A
FCRL3	0.190959	0.000108152	A
PIK3R5	0.190842	0.000109225	A
DOCK10	0.190711	0.000110449	A
DOK3	0.190398	0.000113414	A
CD82	0.190166	0.00011565	A
PARVG	0.189082	0.0001267	A
CLEC7A	0.187216	0.000148084	A
PLA2G7	0.186653	0.000155167	A
BTLA	0.186249	0.000160446	A
CYLD	0.184791	0.000180936	A
SPI1	0.183819	0.000195922	A
EVI2B	0.183499	0.000201108	A
CD40LG	0.182922	0.000210788	A
SYTL3	0.182289	0.000221898	A
CD84	0.181682	0.000233066	A
CD300A	0.181561	0.000235352	A
VAV1	0.178436	0.000302273	A
BTK	0.178206	0.000307844	A
PLA2G2D	0.175919	0.000368662	A
AIF1	0.175335	0.000385901	A
CLEC4E	0.174785	0.000402804	A
TLR1	0.174424	0.000414291	A
SELPLG	0.172984	0.00046315	A
ZBED2	0.172164	0.000493315	A
SERPINB9	0.171908	0.000503099	A
SIGLEC7	0.171528	0.00051793	A
MARCO	0.171164	0.000532554	A
CD70	0.169283	0.000614343	A
P2RX7	0.168885	0.000633088	A
FAM78A	0.168411	0.000656131	A
CD72	0.168362	0.000658542	A
ARHGAP30	0.168047	0.000674309	A
LTB	0.166099	0.000779835	A
RHBDF2	0.165757	0.000799853	A
CD37	0.165756	0.000799955	A
CEACAM4	0.165569	0.000811082	A
ZMYND15	0.164477	0.000879172	A
SIGLEC9	0.164248	0.000894133	A
LAIR1	0.164165	0.000899545	A
CMKLR1	0.163572	0.000939516	A
NCKAP1L	0.162853	0.000990237	A
LAPTM5	0.162782	0.000995347	A
TNFRSF1B	0.162333	0.00102841	A
LYN	0.161192	0.00111703	A
FAS	0.160256	0.00119495	A
LRRC25	0.158878	0.00131877	A
RASSF4	0.158596	0.00134555	A
CD300C	0.158118	0.001392	A
TYROBP	0.156962	0.00151068	A
LYZ	0.156754	0.00153297	A
FCGR3A	0.156702	0.00153861	A
LILRB3	0.155257	0.00170254	A
ALOX5AP	0.154896	0.00174587	A
ADAMDEC1	0.154722	0.00176715	A
CCL13	0.154093	0.00184611	A
ACP5	0.153332	0.00194594	A
NLRP3	0.152628	0.00204261	A
KCNAB2	0.151274	0.00224085	A
GAB3	0.151101	0.00226753	A
FKBP5	0.150345	0.00238693	A
IFITM3	0.150285	0.00239677	A
PIM2	0.147266	0.00293547	A
PLCB2	0.147114	0.00296537	A
NLRC4	0.146804	0.00302713	A
ICAM1	0.14655	0.00307852	A
ITGAX	0.145239	0.00335677	A
CEBPB	0.145209	0.00336338	A
SRGN	0.144665	0.00348551	A
MS4A6A	0.143162	0.00384464	A
SOD2	0.143158	0.00384552	A
GPSM3	0.142092	0.00412	A
CD69	0.141793	0.00420029	A
TFEC	0.140796	0.00447762	A
CD180	0.139798	0.00477185	A
C3AR1	0.139744	0.00478831	A
MSN	0.139126	0.0049797	A
LILRA5	0.138627	0.00513929	A
IL7R	0.137921	0.00537285	A
SPOCK2	0.136808	0.00576077	A
LILRB5	0.136641	0.00582118	A
TNFRSF17	0.13609	0.00602401	A
ITGAM	0.135507	0.0062457	A
CD33	0.134725	0.00655465	A
CXCL16	0.134318	0.0067206	A
CD14	0.133797	0.00693871	A
CCL18	0.133307	0.0071494	A
OSCAR	0.131943	0.00776715	A
IRF8	0.131928	0.00777409	A
CLEC5A	0.131337	0.00805647	A
PPP1R16B	0.131022	0.00821051	A
CLEC10A	0.130816	0.00831308	A
HVCN1	0.129802	0.00883297	A
ANKRD44	0.129423	0.00903453	A
SLC7A7	0.129086	0.00921718	A
NINJ1	0.128689	0.00943657	A
PRAM1	0.127967	0.00984775	A
JAK3	0.125502	0.0113734	A
PIK3CG	0.124503	0.0120492	A
GIMAP4	0.123338	0.0128814	A
LGALS2	0.123103	0.0130554	A
G0S2	0.123016	0.0131203	A
CCR2	0.121549	0.0142586	A
MT2A	0.121539	0.0142666	A
KLHL6	0.120872	0.0148125	A
NR3C1	0.117408	0.0179527	A
FCGR2A	0.116265	0.0191088	A
CCR1	0.114584	0.0209271	A
PRDM1	0.114214	0.0213472	A
FGL2	0.113367	0.0223356	A
GPR132	0.110966	0.0253566	A
RAB27A	0.109631	0.0271848	A
TMEM106A	0.109186	0.0278181	A
PILRA	0.109183	0.0278233	A
TMEM173	0.107736	0.0299722	A
NCF4	0.106344	0.0321736	A
S100B	0.105205	0.0340765	A
CD209	0.105162	0.0341497	A
GIMAP7	0.104206	0.0358226	A
RNASE6	0.10263	0.0387316	A
CCR4	0.100823	0.0423123	A
TBXAS1	0.100291	0.0434181	A
VSIG4	0.0989984	0.0462055	A
TNFRSF4	0.097228	0.0502663	A
LITAF	0.0924581	0.0627127	A
ST8SIA4	0.0923768	0.0629449	A
LILRA2	0.0914987	0.0655002	A
GNB4	0.0900531	0.069892	A
CSF1R	0.089258	0.0724085	A
GMFG	0.0872459	0.0791079	A
RGS1	0.0870182	0.0798968	A
LY86	0.0859402	0.083718	A
SIRPA	0.0850878	0.0868427	A
RCSD1	0.0829557	0.0950708	A
PLAUR	0.0827859	0.0957518	A
SFMBT2	0.081615	0.100556	A
CD163	0.0805246	0.105199	A
STK10	0.0785046	0.114248	A
LYL1	0.0779929	0.116634	A
TREM2	0.0772709	0.120067	A
MS4A4A	0.0772451	0.120192	A
CTSB	0.0771785	0.120513	A
MFSD1	0.0768789	0.121964	A
EVI2A	0.0767965	0.122366	A
RIN3	0.0746036	0.133439	A
SLFN11	0.0730874	0.141536	A
CTSZ	0.0716402	0.14961	A
HCLS1	0.0703966	0.156824	A
COTL1	0.0702388	0.157758	A
ARHGAP15	0.0699899	0.159239	A
IL16	0.0695437	0.161921	A
OSM	0.0694032	0.162772	A
SLCO2B1	0.0688902	0.16591	A
CD79A	0.0634414	0.202079	A
ANKRD29	0.0630878	0.204609	A
TCN2	0.0578181	0.24508	A
GIMAP1	0.0575565	0.247225	A
MRC1	0.0572864	0.249454	A
HS3ST3B1	0.0554428	0.265041	A
ITGA4	0.0554001	0.26541	A
BIN1	0.0536622	0.280718	A
SERPING1	0.0535948	0.281324	A
CSF2RB	0.0530373	0.286366	A
SH2B3	0.0523305	0.292845	A
MPP1	0.0508927	0.306326	A
CSF2RA	0.0500528	0.314388	A
ANXA5	0.0470848	0.343979	A
CLIC2	0.046922	0.345652	A
MFNG	0.0463779	0.35128	A
FLI1	0.0455165	0.360308	A
GIMAP6	0.0441618	0.374796	A
VMO1	0.043902	0.377616	A
OSMR	0.0438205	0.378502	A
TRPV2	0.0408633	0.411546	A
GPR34	0.0396499	0.425583	A
P2RY6	0.0384488	0.439748	A
APOE	0.0355777	0.474679	A
FPR1	0.0328486	0.509242	A
RASGRP4	0.0319331	0.521124	A
LIPA	0.031114	0.531874	A
MSR1	0.0277484	0.577187	A
MMP9	0.0262683	0.597672	A
GLRX	0.0256441	0.606409	A
CCL23	0.0219282	0.659552	A
CPVL	0.021393	0.667358	A
TPP1	0.0207955	0.676114	A
KLHL5	0.0202202	0.684588	A
FCGR2B	0.0189092	0.704043	A
C5AR1	0.0176592	0.722774	A
P2RY8	0.0175147	0.724951	A
GPR68	0.0161078	0.746254	A
GIMAP8	0.015808	0.750818	A
MAFB	0.0157859	0.751156	A
ATP8B4	0.0152038	0.760045	A
RNASE2	0.0150924	0.761751	A
C3	0.0109615	0.82572	A
SPHK1	0.0100942	0.839315	A
RFTN1	0.0098711	0.842819	A
WIPF1	0.00947611	0.849032	A
STK17B	0.00885433	0.85883	A
SLC43A3	0.00860809	0.862717	A
LY96	0.0082499	0.868376	A
SLC11A1	0.00492035	0.921267	A
C1R	0.00442688	0.929142	A
PLA2G4C	0.00249086	0.960095	A
MS4A7	0.000343781	0.99449	A
VAMP5	0.000200371	0.996789	A
FAM20A	0.000186877	0.997005	A
CD1D	-0.00120583	0.980676	B
TM6SF1	-0.00164878	0.973579	B
CHST11	-0.00255364	0.95909	B
ACTB	-0.00260319	0.958297	B
EMP3	-0.00371059	0.940584	B
STAB1	-0.00379868	0.939176	B
DEGS1	-0.00579576	0.907318	B
OLR1	-0.00821289	0.868961	B
RRAS	-0.00969263	0.845625	B
GNG2	-0.0100709	0.83968	B
PDE4B	-0.0147695	0.766698	B
SLC2A5	-0.0167701	0.7362	B
ILF3	-0.0180644	0.716683	B
NEK6	-0.0199858	0.688051	B
ZYX	-0.0239643	0.630198	B
FOLR2	-0.0240868	0.62845	B
ELMO1	-0.024383	0.624232	B
CXCR4	-0.0250822	0.614322	B
RAB31	-0.0268971	0.588929	B
IQGAP2	-0.0276038	0.579173	B
STOM	-0.0306421	0.538117	B
GLIPR1	-0.0328488	0.50924	B
TGFBI	-0.0336749	0.498641	B
ZNF121	-0.0356811	0.473395	B
RRAD	-0.0368158	0.459432	B
CFI	-0.0389656	0.433621	B
CAV1	-0.0394077	0.428417	B
TGM2	-0.0395163	0.427145	B
GALNT10	-0.0436482	0.380382	B
GPBAR1	-0.0456985	0.358389	B
ARID5A	-0.0477002	0.337702	B
PLXNC1	-0.0503468	0.31155	B
IL6	-0.053492	0.282249	B
PSAP	-0.0536784	0.280573	B
ITM2A	-0.0555528	0.264093	B
CCL19	-0.0561998	0.258562	B
SDS	-0.0578874	0.244514	B
PTGS1	-0.057966	0.243873	B
IL6ST	-0.0584394	0.240037	B
FCN1	-0.0602428	0.225812	B
PLEKHO1	-0.0610793	0.219422	B
JAZF1	-0.0627306	0.20719	B
CCL2	-0.0629432	0.205651	B
C1S	-0.0640794	0.197569	B
RNASE1	-0.0646213	0.193797	B
LRRK2	-0.0655448	0.187491	B
PLEKHH1	-0.0658569	0.185394	B
IL10	-0.0717837	0.148794	B
TSPAN4	-0.0723381	0.145673	B
ADAM19	-0.0725893	0.144276	B
RASGRP2	-0.0747914	0.132461	B
CHI3L1	-0.0762102	0.125254	B
KCTD12	-0.0764456	0.124088	B
TNC	-0.078048	0.116375	B
JDP2	-0.0790339	0.11182	B
ELK3	-0.0818973	0.0993802	B
SULF2	-0.0886444	0.0744006	B
ARL4C	-0.0944884	0.057135	B
ENPP2	-0.0957332	0.0539232	B
TSC22D3	-0.0958566	0.0536133	B
OXSM	-0.0995124	0.0450793	B
AXL	-0.0998222	0.0444118	B
CD300LB	-0.102041	0.0398697	B
ACTN1	-0.104419	0.0354442	B
CCND2	-0.10557	0.0334567	B
TMEM176A	-0.106697	0.0316027	B
EPB41L2	-0.107013	0.0310996	B
PDPN	-0.109318	0.0276287	B
ARSI	-0.115207	0.020236	B
PLSCR4	-0.115572	0.0198411	B
DOCK11	-0.12024	0.0153462	B
RGL1	-0.121225	0.014521	B
CCL21	-0.123161	0.013012	B
EFEMP1	-0.123624	0.0126726	B
USP3	-0.128724	0.00941684	B
FYN	-0.13077	0.0083358	B
PAPSS2	-0.131163	0.00814137	B
CCPG1	-0.131367	0.00804173	B
ENG	-0.134051	0.00683159	B
P2RY14	-0.134598	0.00660576	B
IFITM2	-0.134748	0.00654525	B
F13A1	-0.138085	0.00531798	B
ZNF124	-0.140959	0.00443113	B
CYP27A1	-0.142269	0.00407343	B
SYNPO	-0.145456	0.0033092	B
VCAM1	-0.14955	0.00251886	B
ALDH6A1	-0.150818	0.00231154	B
FLNA	-0.152112	0.00211618	B
DAB2	-0.153679	0.00189979	B
RAB3IL1	-0.155832	0.00163548	B
RAMP1	-0.159649	0.00124817	B
GSN	-0.160258	0.00119476	B
LTBP2	-0.162769	0.000996276	B
PTGER2	-0.163259	0.000961309	B
GFPT2	-0.167097	0.000723987	B
PLXND1	-0.16972	0.000594368	B
NNMT	-0.170286	0.000569402	B
LBH	-0.171395	0.000523246	B
MSC	-0.171877	0.000504293	B
ROR2	-0.173224	0.000454633	B
GADD45B	-0.174158	0.00042293	B
RAMP3	-0.174544	0.00041043	B
EGR2	-0.174674	0.000406297	B
TTC8	-0.175131	0.000392105	B
TIMP1	-0.175379	0.000384572	B
SRPX	-0.175595	0.000378128	B
TNFAIP6	-0.176834	0.000343103	B
GAS6	-0.177666	0.000321292	B
FAM20C	-0.17887	0.000292018	B
SLC2A3	-0.179943	0.000268058	B
COPZ2	-0.180377	0.000258883	B
SCN1B	-0.181701	0.000232716	B
TNFSF4	-0.184252	0.000189107	B
MITF	-0.185547	0.000170026	B
LGALS1	-0.185756	0.000167122	B
TNFSF12	-0.187246	0.000147711	B
HSD11B1	-0.187796	0.000141101	B
VIM	-0.188178	0.000136674	B
WDFY3	-0.189459	0.000122752	B
SPINK1	-0.192805	9.24215e-05	B
NEXN	-0.194457	8.01914e-05	B
STARD8	-0.196323	6.82157e-05	B
ZNF74	-0.196453	6.74469e-05	B
GYPC	-0.19687	6.5041e-05	B
RSPO3	-0.197279	6.27542e-05	B
SBK1	-0.198766	5.50733e-05	B
WISP1	-0.199495	5.16373e-05	B
ZEB2	-0.200328	4.79624e-05	B
MOAP1	-0.20324	3.69642e-05	B
ITGA5	-0.20601	2.87507e-05	B
KLF15	-0.206422	2.76879e-05	B
CYBRD1	-0.206516	2.74508e-05	B
COL16A1	-0.207058	2.61213e-05	B
TPSB2	-0.207987	2.39806e-05	B
LATS2	-0.208397	2.30911e-05	B
ILK	-0.210347	1.92684e-05	B
PRR16	-0.211637	1.70778e-05	B
LOX	-0.211902	1.6658e-05	B
ABI3BP	-0.212469	1.57927e-05	B
PDGFC	-0.215071	1.23418e-05	B
PTGDS	-0.215836	1.14726e-05	B
ANXA6	-0.216352	1.09192e-05	B
THRB	-0.217663	9.62493e-06	B
NRP2	-0.217993	9.32274e-06	B
AOX1	-0.218217	9.12266e-06	B
RPL15	-0.219042	8.42146e-06	B
ACVR2B	-0.221577	6.57391e-06	B
MRC2	-0.22227	6.14071e-06	B
MXRA5	-0.222301	6.12184e-06	B
RGS2	-0.224432	4.95632e-06	B
GATA6	-0.226286	4.11752e-06	B
ANKRD46	-0.22683	3.8984e-06	B
CH25H	-0.228329	3.35084e-06	B
SPATA7	-0.228535	3.28159e-06	B
PECAM1	-0.229436	2.99441e-06	B
DKK3	-0.230338	2.73105e-06	B
SMAD9	-0.232325	2.22666e-06	B
KLF2	-0.234784	1.72521e-06	B
VSIG2	-0.235452	1.60885e-06	B
ACVRL1	-0.235475	1.60499e-06	B
NTNG2	-0.235761	1.55778e-06	B
RECK	-0.235945	1.52788e-06	B
MFGE8	-0.23609	1.50493e-06	B
C1QTNF1	-0.237666	1.27478e-06	B
FN1	-0.240162	9.77841e-07	B
CCL11	-0.241183	8.76613e-07	B
SALL2	-0.242912	7.27596e-07	B
PLXDC2	-0.243356	6.93496e-07	B
BICC1	-0.243525	6.80885e-07	B
TMEM158	-0.244367	6.21402e-07	B
PRRX1	-0.2444	6.19161e-07	B
CYR61	-0.245339	5.58892e-07	B
FAP	-0.245726	5.35737e-07	B
CPA3	-0.246147	5.11601e-07	B
SPATA6	-0.246264	5.05093e-07	B
ATP8B2	-0.246709	4.81018e-07	B
DPYSL2	-0.247325	4.49468e-07	B
MEF2C	-0.249435	3.55851e-07	B
P2RX1	-0.249594	3.49597e-07	B
KLF9	-0.254819	1.94213e-07	B
TSPAN12	-0.255436	1.81037e-07	B
COL6A1	-0.255917	1.71345e-07	B
GAS1	-0.258037	1.34338e-07	B
COL8A2	-0.258109	1.3322e-07	B
HTRA3	-0.258826	1.2264e-07	B
ENTPD1	-0.25895	1.20884e-07	B
AADAT	-0.259089	1.18959e-07	B
PALLD	-0.259149	1.1813e-07	B
THBS1	-0.261192	9.31466e-08	B
COL6A2	-0.261225	9.27881e-08	B
KIAA1755	-0.261849	8.62516e-08	B
DPT	-0.262696	7.80934e-08	B
PLA2G12A	-0.263767	6.88356e-08	B
CTHRC1	-0.266521	4.9631e-08	B
UPK1A	-0.267168	4.59354e-08	B
CD200	-0.270328	3.13853e-08	B
CREB3L1	-0.275984	1.56791e-08	B
CXCL12	-0.276398	1.48933e-08	B
LRRC15	-0.276983	1.38473e-08	B
ADAMTS2	-0.277294	1.3321e-08	B
TWIST1	-0.279641	9.92599e-09	B
MYADM	-0.282074	7.2952e-09	B
CILP	-0.285605	4.64164e-09	B
STARD13	-0.285724	4.57089e-09	B
CD93	-0.28657	4.09773e-09	B
VASN	-0.286704	4.02717e-09	B
MFAP5	-0.287276	3.7394e-09	B
CTSG	-0.289786	2.69523e-09	B
COLEC12	-0.292455	1.89611e-09	B
CCDC80	-0.297524	9.62611e-10	B
OLFML3	-0.299643	7.2212e-10	B
GREM1	-0.301259	5.79139e-10	B
MOXD1	-0.30528	3.32393e-10	B
OLFML2B	-0.305739	3.11808e-10	B
GAS7	-0.3059	3.04895e-10	B
GNG11	-0.309192	1.92106e-10	B
SH3BGRL2	-0.311833	1.32059e-10	B
IGFBP7	-0.315402	7.91122e-11	B
DPYSL3	-0.31571	7.56644e-11	B
TGFBR3	-0.316287	6.95974e-11	B
CRISPLD2	-0.316632	6.62031e-11	B
HTRA1	-0.317587	5.76146e-11	B
SULF1	-0.317602	5.74901e-11	B
GLIS2	-0.317656	5.70401e-11	B
TGFB3	-0.317822	5.56726e-11	B
GPC6	-0.318599	4.97026e-11	B
TLE2	-0.318844	4.79494e-11	B
FBLN2	-0.320186	3.93786e-11	B
CRYAB	-0.320953	3.5171e-11	B
ADAM12	-0.320976	3.50508e-11	B
CTSK	-0.321437	3.27442e-11	B
COL5A2	-0.321485	3.25116e-11	B
TTC3	-0.321825	3.09187e-11	B
POSTN	-0.322403	2.838e-11	B
KCNMB1	-0.323278	2.49224e-11	B
NID2	-0.325115	1.89447e-11	B
LAMA4	-0.327433	1.33652e-11	B
SFRP2	-0.33006	8.96925e-12	B
TIMP2	-0.331125	7.62243e-12	B
TSHZ3	-0.331789	6.884e-12	B
SLIT2	-0.332085	6.57871e-12	B
PDGFRA	-0.332161	6.50182e-12	B
COL15A1	-0.333054	5.66687e-12	B
RCN3	-0.333545	5.25311e-12	B
ADAMTS12	-0.334109	4.81418e-12	B
CALD1	-0.334412	4.59381e-12	B
FSTL1	-0.335119	4.11654e-12	B
COL18A1	-0.335415	3.93118e-12	B
MAGI2	-0.335752	3.73059e-12	B
SERPINF1	-0.336054	3.55882e-12	B
TEK	-0.336139	3.51193e-12	B
FMOD	-0.337199	2.97605e-12	B
TPM1	-0.337252	2.95116e-12	B
FILIP1L	-0.3396	2.04032e-12	B
HIC1	-0.340943	1.64948e-12	B
CTGF	-0.341023	1.62875e-12	B
BNC2	-0.342447	1.29848e-12	B
CPXM1	-0.343249	1.14221e-12	B
FBLN5	-0.344171	9.85325e-13	B
GLT8D2	-0.34515	8.41772e-13	B
FBN1	-0.345496	7.9619e-13	B
SLC22A17	-0.345951	7.39767e-13	B
TMEM119	-0.34824	5.10328e-13	B
ECM2	-0.34882	4.64303e-13	B
SOD3	-0.348888	4.59134e-13	B
EDNRA	-0.350822	3.34483e-13	B
MYLK	-0.352337	2.60574e-13	B
COL10A1	-0.352452	2.5568e-13	B
WNT2	-0.352772	2.42495e-13	B
CHRDL2	-0.353075	2.30635e-13	B
CSRP1	-0.353105	2.29475e-13	B
RARRES2	-0.354963	1.68495e-13	B
AEBP1	-0.356315	1.34411e-13	B
ISLR	-0.357932	1.02434e-13	B
COL5A1	-0.361007	6.08261e-14	B
GEM	-0.361689	5.41445e-14	B
FLNC	-0.362266	4.90572e-14	B
TGFB1I1	-0.362799	4.47786e-14	B
ANTXR1	-0.362835	4.45054e-14	B
P4HA3	-0.365105	3.01077e-14	B
THBS2	-0.366121	2.52519e-14	B
TPM2	-0.370518	1.171e-14	B
KCNJ8	-0.37154	9.77699e-15	B
PDZRN3	-0.371713	9.48363e-15	B
BOC	-0.374223	6.0714e-15	B
VCAN	-0.375115	5.17705e-15	B
COL1A2	-0.375282	5.02538e-15	B
MMP2	-0.381469	1.64011e-15	B
DES	-0.381894	1.51733e-15	B
ADRA2A	-0.383327	1.16634e-15	B
FNDC1	-0.384944	8.65367e-16	B
LMCD1	-0.385643	7.60176e-16	B
C1QTNF3	-0.386283	6.75088e-16	B
LUM	-0.387411	5.47089e-16	B
FXYD6	-0.388105	4.80544e-16	B
SFRP4	-0.38816	4.75668e-16	B
JAM2	-0.388219	4.70419e-16	B
COL1A1	-0.38844	4.51311e-16	B
CD248	-0.388531	4.43715e-16	B
BGN	-0.390628	2.99127e-16	B
COL6A3	-0.391619	2.48013e-16	B
ITGBL1	-0.392035	2.2923e-16	B
A2M	-0.392371	2.15077e-16	B
MGP	-0.393597	1.70333e-16	B
PDGFRB	-0.393756	1.6525e-16	B
HSPA12B	-0.396501	9.7654e-17	B
KCNE4	-0.397601	7.89904e-17	B
DCN	-0.401608	3.62214e-17	B
CACNB2	-0.403391	2.552e-17	B
COMP	-0.404116	2.21184e-17	B
COL3A1	-0.404658	1.98707e-17	B
SPARCL1	-0.407823	1.0585e-17	B
PCOLCE	-0.408392	9.44517e-18	B
THY1	-0.409074	8.23821e-18	B
LIMS2	-0.411843	4.71109e-18	B
TNS1	-0.41217	4.40896e-18	B
FGF7	-0.413798	3.16578e-18	B
DACT1	-0.413837	3.14086e-18	B
OLFML1	-0.41492	2.51652e-18	B
ANGPTL2	-0.416516	1.8135e-18	B
DDR2	-0.417685	1.42482e-18	B
CPXM2	-0.418097	1.3083e-18	B
PLN	-0.418363	1.23806e-18	B
PDLIM3	-0.418746	1.14366e-18	B
COL8A1	-0.421709	6.16565e-19	B
MYL9	-0.424752	3.24821e-19	B
MSRB3	-0.426029	2.47788e-19	B
EMILIN1	-0.4285	1.46211e-19	B
SPARC	-0.4301	1.03679e-19	B
COX7A1	-0.430604	9.29879e-20	B
ACTG2	-0.431612	7.47828e-20	B
ASPN	-0.431802	7.1777e-20	B
ITGA11	-0.434634	3.874e-20	B
CNN1	-0.438577	1.62634e-20	B
CDH11	-0.438702	1.58161e-20	B
SMOC2	-0.446483	2.75562e-21	B
TAGLN	-0.448867	1.59883e-21	B
LRRC32	-0.449882	1.26637e-21	B
PODN	-0.45244	7.01357e-22	B
FBXL7	-0.452471	6.96236e-22	B
MRGPRF	-0.45721	2.29876e-22	B
COL14A1	-0.459855	1.22909e-22	B
CSDC2	-0.460787	9.84553e-23	B
SPON1	-0.463243	5.46855e-23	B
HEPH	-0.465807	2.94494e-23	B
MFAP4	-0.468506	1.52601e-23	B
ZNF521	-0.471256	7.76561e-24	B
MRVI1	-0.471492	7.32551e-24	B
LMOD1	-0.473647	4.29443e-24	B
SGCD	-0.479495	9.88454e-25	B
ACTA2	-0.480281	8.09577e-25	B

## Sheet: S5
Table S5: Functional and pathway enrichment analyses (Gene Ontology-Biological process) of ICI signature genes A and B
ICI signature genes A
ONTOLOGY	ID	Description	GeneRatio	BgRatio	pvalue	p.adjust	qvalue	Count
BP	GO:0042110	T cell activation	27/94	464/18670	1.3183e-21	2.68405e-18	1.78733e-18	27
BP	GO:0001819	positive regulation of cytokine production	25/94	464/18670	3.39842e-19	3.45959e-16	2.30377e-16	25
BP	GO:0050863	regulation of T cell activation	21/94	314/18670	4.44341e-18	3.01559e-15	2.00811e-15	21
BP	GO:0002683	negative regulation of immune system process	23/94	435/18670	1.70522e-17	8.67956e-15	5.77979e-15	23
BP	GO:0030217	T cell differentiation	18/94	240/18670	1.83223e-16	6.23805e-14	4.15397e-14	18
BP	GO:0051249	regulation of lymphocyte activation	23/94	485/18670	1.83888e-16	6.23805e-14	4.15397e-14	23
BP	GO:0002696	positive regulation of leukocyte activation	21/94	380/18670	2.14471e-16	6.23805e-14	4.15397e-14	21
BP	GO:0050867	positive regulation of cell activation	21/94	394/18670	4.43662e-16	1.12912e-13	7.5189e-14	21
BP	GO:1903037	regulation of leukocyte cell-cell adhesion	19/94	304/18670	7.20397e-16	1.6297e-13	1.08523e-13	19
BP	GO:0007159	leukocyte cell-cell adhesion	19/94	337/18670	4.75654e-15	9.68432e-13	6.44887e-13	19
BP	GO:1903706	regulation of hemopoiesis	21/94	475/18670	1.81512e-14	3.35962e-12	2.2372e-12	21
BP	GO:1902105	regulation of leukocyte differentiation	17/94	272/18670	2.80789e-14	4.76405e-12	3.17242e-12	17
BP	GO:0034341	response to interferon-gamma	15/94	199/18670	6.79982e-14	1.06496e-11	7.09164e-12	15
BP	GO:0050870	positive regulation of T cell activation	15/94	202/18670	8.47877e-14	1.23306e-11	8.21102e-12	15
BP	GO:0002237	response to molecule of bacterial origin	18/94	343/18670	9.25382e-14	1.25605e-11	8.36415e-12	18
BP	GO:0002831	regulation of response to biotic stimulus	19/94	400/18670	1.04992e-13	1.33602e-11	8.89668e-12	19
BP	GO:0022407	regulation of cell-cell adhesion	19/94	402/18670	1.14785e-13	1.37472e-11	9.15441e-12	19
BP	GO:0030098	lymphocyte differentiation	18/94	353/18670	1.51228e-13	1.71056e-11	1.13908e-11	18
BP	GO:0071219	cellular response to molecule of bacterial origin	15/94	212/18670	1.72538e-13	1.84888e-11	1.23118e-11	15
BP	GO:0045088	regulation of innate immune response	17/94	305/18670	1.82673e-13	1.85961e-11	1.23833e-11	17
BP	GO:0045580	regulation of T cell differentiation	13/94	139/18670	2.19891e-13	2.1319e-11	1.41965e-11	13
BP	GO:1903039	positive regulation of leukocyte cell-cell adhesion	15/94	218/18670	2.59691e-13	2.40333e-11	1.6004e-11	15
BP	GO:0071346	cellular response to interferon-gamma	14/94	180/18670	3.20635e-13	2.72849e-11	1.81693e-11	14
BP	GO:0006909	phagocytosis	18/94	369/18670	3.2163e-13	2.72849e-11	1.81693e-11	18
BP	GO:0032496	response to lipopolysaccharide	17/94	330/18670	6.54057e-13	5.32664e-11	3.54705e-11	17
BP	GO:0051251	positive regulation of lymphocyte activation	17/94	334/18670	7.94179e-13	6.21903e-11	4.1413e-11	17
BP	GO:0071216	cellular response to biotic stimulus	15/94	236/18670	8.25348e-13	6.22374e-11	4.14444e-11	15
BP	GO:0002697	regulation of immune effector process	19/94	462/18670	1.35226e-12	9.83285e-11	6.54777e-11	19
BP	GO:0002449	lymphocyte mediated immunity	17/94	352/18670	1.84451e-12	1.29497e-10	8.62334e-11	17
BP	GO:0071222	cellular response to lipopolysaccharide	14/94	205/18670	1.91015e-12	1.29635e-10	8.63252e-11	14
BP	GO:0022409	positive regulation of cell-cell adhesion	15/94	255/18670	2.52911e-12	1.66106e-10	1.10611e-10	15
BP	GO:0045619	regulation of lymphocyte differentiation	13/94	169/18670	2.74462e-12	1.74626e-10	1.16285e-10	13
BP	GO:0002695	negative regulation of leukocyte activation	13/94	175/18670	4.28647e-12	2.64462e-10	1.76108e-10	13
BP	GO:0051250	negative regulation of lymphocyte activation	12/94	146/18670	9.12844e-12	5.46633e-10	3.64007e-10	12
BP	GO:0050866	negative regulation of cell activation	13/94	199/18670	2.1869e-11	1.27215e-09	8.47136e-10	13
BP	GO:0032623	interleukin-2 production	9/94	62/18670	2.28955e-11	1.28969e-09	8.58818e-10	9
BP	GO:0070661	leukocyte proliferation	15/94	298/18670	2.34375e-11	1.28969e-09	8.58818e-10	15
BP	GO:0050670	regulation of lymphocyte proliferation	13/94	208/18670	3.81391e-11	2.04345e-09	1.36075e-09	13
BP	GO:0032944	regulation of mononuclear cell proliferation	13/94	209/18670	4.05039e-11	2.11451e-09	1.40807e-09	13
BP	GO:0050766	positive regulation of phagocytosis	9/94	69/18670	6.21467e-11	3.09793e-09	2.06294e-09	9
BP	GO:0050764	regulation of phagocytosis	10/94	98/18670	6.23847e-11	3.09793e-09	2.06294e-09	10
BP	GO:0046651	lymphocyte proliferation	14/94	272/18670	8.55784e-11	4.07723e-09	2.71506e-09	14
BP	GO:0070663	regulation of leukocyte proliferation	13/94	222/18670	8.61236e-11	4.07723e-09	2.71506e-09	13
BP	GO:0001959	regulation of cytokine-mediated signaling pathway	12/94	177/18670	8.8113e-11	4.07723e-09	2.71506e-09	12
BP	GO:0032943	mononuclear cell proliferation	14/94	274/18670	9.42959e-11	4.26637e-09	2.84101e-09	14
BP	GO:0060759	regulation of response to cytokine stimulus	12/94	190/18670	2.00874e-10	8.89087e-09	5.9205e-09	12
BP	GO:0050868	negative regulation of T cell activation	10/94	112/18670	2.38002e-10	1.03101e-08	6.86555e-09	10
BP	GO:0002460	adaptive immune response based on somatic recombination of immune receptors built from immunoglobulin superfamily domains	15/94	361/18670	3.44192e-10	1.45995e-08	9.72192e-09	15
BP	GO:0009615	response to virus	14/94	323/18670	8.15256e-10	3.38747e-08	2.25575e-08	14
BP	GO:1903038	negative regulation of leukocyte cell-cell adhesion	10/94	129/18670	9.64414e-10	3.9271e-08	2.61509e-08	10
BP	GO:0042116	macrophage activation	9/94	95/18670	1.15792e-09	4.62261e-08	3.07823e-08	9
BP	GO:0019882	antigen processing and presentation	12/94	226/18670	1.47329e-09	5.76851e-08	3.8413e-08	12
BP	GO:0045785	positive regulation of cell adhesion	15/94	403/18670	1.56251e-09	6.00239e-08	3.99704e-08	15
BP	GO:0042098	T cell proliferation	11/94	184/18670	2.14258e-09	8.07832e-08	5.37942e-08	11
BP	GO:0051607	defense response to virus	12/94	238/18670	2.6499e-09	9.80944e-08	6.53219e-08	12
BP	GO:0048002	antigen processing and presentation of peptide antigen	11/94	189/18670	2.84242e-09	1.03342e-07	6.88164e-08	11
BP	GO:0001961	positive regulation of cytokine-mediated signaling pathway	7/94	50/18670	5.47308e-09	1.95495e-07	1.30182e-07	7
BP	GO:0042129	regulation of T cell proliferation	10/94	156/18670	6.15039e-09	2.159e-07	1.4377e-07	10
BP	GO:0032612	interleukin-1 production	9/94	115/18670	6.38308e-09	2.2027e-07	1.4668e-07	9
BP	GO:1903555	regulation of tumor necrosis factor superfamily cytokine production	10/94	163/18670	9.38957e-09	3.18619e-07	2.12171e-07	10
BP	GO:0032663	regulation of interleukin-2 production	7/94	54/18670	9.54685e-09	3.18646e-07	2.12189e-07	7
BP	GO:0031295	T cell costimulation	7/94	56/18670	1.24001e-08	3.99253e-07	2.65866e-07	7
BP	GO:0001906	cell killing	10/94	168/18670	1.25502e-08	3.99253e-07	2.65866e-07	10
BP	GO:0071706	tumor necrosis factor superfamily cytokine production	10/94	168/18670	1.25502e-08	3.99253e-07	2.65866e-07	10
BP	GO:0002699	positive regulation of immune effector process	11/94	219/18670	1.32433e-08	4.14822e-07	2.76234e-07	11
BP	GO:0031294	lymphocyte costimulation	7/94	57/18670	1.40785e-08	4.1588e-07	2.76938e-07	7
BP	GO:0060760	positive regulation of response to cytokine stimulus	7/94	57/18670	1.40785e-08	4.1588e-07	2.76938e-07	7
BP	GO:0070098	chemokine-mediated signaling pathway	8/94	88/18670	1.40942e-08	4.1588e-07	2.76938e-07	8
BP	GO:1903557	positive regulation of tumor necrosis factor superfamily cytokine production	8/94	88/18670	1.40942e-08	4.1588e-07	2.76938e-07	8
BP	GO:0060333	interferon-gamma-mediated signaling pathway	8/94	91/18670	1.84073e-08	5.35391e-07	3.56521e-07	8
BP	GO:0050671	positive regulation of lymphocyte proliferation	9/94	130/18670	1.87897e-08	5.38814e-07	3.58801e-07	9
BP	GO:0032946	positive regulation of mononuclear cell proliferation	9/94	131/18670	2.0093e-08	5.68186e-07	3.7836e-07	9
BP	GO:0046634	regulation of alpha-beta T cell activation	8/94	93/18670	2.18776e-08	6.10175e-07	4.06321e-07	8
BP	GO:0022408	negative regulation of cell-cell adhesion	10/94	180/18670	2.42615e-08	6.67518e-07	4.44506e-07	10
BP	GO:0042102	positive regulation of T cell proliferation	8/94	95/18670	2.58982e-08	7.0305e-07	4.68167e-07	8
BP	GO:0050900	leukocyte migration	15/94	499/18670	2.75263e-08	7.37414e-07	4.9105e-07	15
BP	GO:0001818	negative regulation of cytokine production	12/94	296/18670	3.02763e-08	7.87095e-07	5.24133e-07	12
BP	GO:1990868	response to chemokine	8/94	97/18670	3.05405e-08	7.87095e-07	5.24133e-07	8
BP	GO:1990869	cellular response to chemokine	8/94	97/18670	3.05405e-08	7.87095e-07	5.24133e-07	8
BP	GO:1903708	positive regulation of hemopoiesis	10/94	185/18670	3.14793e-08	7.95489e-07	5.29723e-07	10
BP	GO:0046631	alpha-beta T cell activation	9/94	138/18670	3.16476e-08	7.95489e-07	5.29723e-07	9
BP	GO:0031341	regulation of cell killing	8/94	98/18670	3.31191e-08	8.22322e-07	5.47591e-07	8
BP	GO:0070665	positive regulation of leukocyte proliferation	9/94	139/18670	3.36998e-08	8.26661e-07	5.5048e-07	9
BP	GO:0032729	positive regulation of interferon-gamma production	7/94	65/18670	3.58808e-08	8.69681e-07	5.79128e-07	7
BP	GO:0032611	interleukin-1 beta production	8/94	101/18670	4.20124e-08	9.94618e-07	6.62325e-07	8
BP	GO:0032649	regulation of interferon-gamma production	8/94	101/18670	4.20124e-08	9.94618e-07	6.62325e-07	8
BP	GO:0042108	positive regulation of cytokine biosynthetic process	7/94	67/18670	4.4456e-08	1.04037e-06	6.92794e-07	7
BP	GO:1902107	positive regulation of leukocyte differentiation	9/94	144/18670	4.58037e-08	1.05973e-06	7.05683e-07	9
BP	GO:0032652	regulation of interleukin-1 production	8/94	103/18670	4.9023e-08	1.10901e-06	7.38498e-07	8
BP	GO:1902106	negative regulation of leukocyte differentiation	8/94	103/18670	4.9023e-08	1.10901e-06	7.38498e-07	8
BP	GO:0030593	neutrophil chemotaxis	8/94	104/18670	5.28908e-08	1.18336e-06	7.88008e-07	8
BP	GO:0002286	T cell activation involved in immune response	8/94	106/18670	6.14206e-08	1.35926e-06	9.05145e-07	8
BP	GO:0031349	positive regulation of defense response	13/94	384/18670	6.43743e-08	1.40931e-06	9.38474e-07	13
BP	GO:0001909	leukocyte mediated cytotoxicity	8/94	107/18670	6.61121e-08	1.43196e-06	9.53554e-07	8
BP	GO:0019883	antigen processing and presentation of endogenous antigen	5/94	22/18670	7.15042e-08	1.53245e-06	1.02047e-06	5
BP	GO:0002573	myeloid leukocyte differentiation	10/94	204/18670	7.92257e-08	1.68025e-06	1.11889e-06	10
BP	GO:0032609	interferon-gamma production	8/94	113/18670	1.01268e-07	2.12558e-06	1.41544e-06	8
BP	GO:0042035	regulation of cytokine biosynthetic process	8/94	114/18670	1.08465e-07	2.25341e-06	1.50057e-06	8
BP	GO:0032680	regulation of tumor necrosis factor production	9/94	160/18670	1.13615e-07	2.33656e-06	1.55594e-06	9
BP	GO:0032640	tumor necrosis factor production	9/94	163/18670	1.33215e-07	2.71225e-06	1.80611e-06	9
BP	GO:0042590	antigen processing and presentation of exogenous peptide antigen via MHC class I	7/94	79/18670	1.41099e-07	2.80796e-06	1.86984e-06	7
BP	GO:1990266	neutrophil migration	8/94	118/18670	1.41827e-07	2.80796e-06	1.86984e-06	8
BP	GO:0001774	microglial cell activation	6/94	48/18670	1.43432e-07	2.80796e-06	1.86984e-06	6
BP	GO:0002269	leukocyte activation involved in inflammatory response	6/94	48/18670	1.43432e-07	2.80796e-06	1.86984e-06	6
BP	GO:0098883	synapse pruning	4/94	11/18670	1.9354e-07	3.72223e-06	2.47866e-06	4
BP	GO:0042089	cytokine biosynthetic process	8/94	123/18670	1.95618e-07	3.72223e-06	2.47866e-06	8
BP	GO:0071621	granulocyte chemotaxis	8/94	123/18670	1.95618e-07	3.72223e-06	2.47866e-06	8
BP	GO:0042107	cytokine metabolic process	8/94	124/18670	2.08253e-07	3.92595e-06	2.61432e-06	8
BP	GO:0007162	negative regulation of cell adhesion	11/94	289/18670	2.23565e-07	4.17265e-06	2.7786e-06	11
BP	GO:0006959	humoral immune response	12/94	356/18670	2.25438e-07	4.17265e-06	2.7786e-06	12
BP	GO:0002478	antigen processing and presentation of exogenous peptide antigen	9/94	175/18670	2.44112e-07	4.47758e-06	2.98166e-06	9
BP	GO:0032760	positive regulation of tumor necrosis factor production	7/94	86/18670	2.54179e-07	4.62061e-06	3.0769e-06	7
BP	GO:0010818	T cell chemotaxis	5/94	28/18670	2.60567e-07	4.69481e-06	3.12631e-06	5
BP	GO:0002285	lymphocyte activation involved in immune response	9/94	181/18670	3.24863e-07	5.80195e-06	3.86357e-06	9
BP	GO:0019884	antigen processing and presentation of exogenous antigen	9/94	182/18670	3.40362e-07	6.02588e-06	4.01269e-06	9
BP	GO:0032651	regulation of interleukin-1 beta production	7/94	90/18670	3.4771e-07	6.10292e-06	4.06398e-06	7
BP	GO:0061900	glial cell activation	6/94	58/18670	4.54344e-07	7.90636e-06	5.26491e-06	6
BP	GO:0045621	positive regulation of lymphocyte differentiation	7/94	94/18670	4.68655e-07	8.08629e-06	5.38473e-06	7
BP	GO:0002833	positive regulation of response to biotic stimulus	10/94	249/18670	5.03529e-07	8.40892e-06	5.59957e-06	10
BP	GO:0032732	positive regulation of interleukin-1 production	6/94	59/18670	5.03739e-07	8.40892e-06	5.59957e-06	6
BP	GO:0060337	type I interferon signaling pathway	7/94	95/18670	5.03874e-07	8.40892e-06	5.59957e-06	7
BP	GO:0071357	cellular response to type I interferon	7/94	95/18670	5.03874e-07	8.40892e-06	5.59957e-06	7
BP	GO:0032814	regulation of natural killer cell activation	5/94	32/18670	5.2548e-07	8.62805e-06	5.74549e-06	5
BP	GO:0045589	regulation of regulatory T cell differentiation	5/94	32/18670	5.2548e-07	8.62805e-06	5.74549e-06	5
BP	GO:0002474	antigen processing and presentation of peptide antigen via MHC class I	7/94	96/18670	5.41292e-07	8.81656e-06	5.87102e-06	7
BP	GO:0097530	granulocyte migration	8/94	141/18670	5.58444e-07	9.02374e-06	6.00899e-06	8
BP	GO:0030316	osteoclast differentiation	7/94	97/18670	5.81017e-07	9.31457e-06	6.20265e-06	7
BP	GO:0034340	response to type I interferon	7/94	99/18670	6.67847e-07	1.06229e-05	7.07391e-06	7
BP	GO:0002429	immune response-activating cell surface receptor signaling pathway	13/94	473/18670	6.99299e-07	1.09521e-05	7.29309e-06	13
BP	GO:0002757	immune response-activating signal transduction	13/94	473/18670	6.99299e-07	1.09521e-05	7.29309e-06	13
BP	GO:0045066	regulatory T cell differentiation	5/94	34/18670	7.20347e-07	1.11956e-05	7.45526e-06	5
BP	GO:0002224	toll-like receptor signaling pathway	8/94	146/18670	7.28122e-07	1.12307e-05	7.47864e-06	8
BP	GO:0046637	regulation of alpha-beta T cell differentiation	6/94	63/18670	7.47446e-07	1.14421e-05	7.6194e-06	6
BP	GO:0046632	alpha-beta T cell differentiation	7/94	101/18670	7.65322e-07	1.16283e-05	7.7434e-06	7
BP	GO:0002483	antigen processing and presentation of endogenous peptide antigen	4/94	15/18670	7.88285e-07	1.17149e-05	7.80108e-06	4
BP	GO:0019885	antigen processing and presentation of endogenous peptide antigen via MHC class I	4/94	15/18670	7.88285e-07	1.17149e-05	7.80108e-06	4
BP	GO:0150146	cell junction disassembly	4/94	15/18670	7.88285e-07	1.17149e-05	7.80108e-06	4
BP	GO:0050777	negative regulation of immune response	8/94	150/18670	8.93895e-07	1.31882e-05	8.78212e-06	8
BP	GO:0072678	T cell migration	6/94	65/18670	9.01331e-07	1.32022e-05	8.79147e-06	6
BP	GO:0002456	T cell mediated immunity	7/94	106/18670	1.06249e-06	1.54516e-05	1.02894e-05	7
BP	GO:0097529	myeloid leukocyte migration	9/94	210/18670	1.13e-06	1.63169e-05	1.08656e-05	9
BP	GO:1903707	negative regulation of hemopoiesis	8/94	155/18670	1.14554e-06	1.64247e-05	1.09374e-05	8
BP	GO:0030099	myeloid cell differentiation	12/94	416/18670	1.17429e-06	1.65686e-05	1.10332e-05	12
BP	GO:0002292	T cell differentiation involved in immune response	6/94	68/18670	1.17998e-06	1.65686e-05	1.10332e-05	6
BP	GO:0031343	positive regulation of cell killing	6/94	68/18670	1.17998e-06	1.65686e-05	1.10332e-05	6
BP	GO:0045089	positive regulation of innate immune response	9/94	214/18670	1.32166e-06	1.84308e-05	1.22732e-05	9
BP	GO:0072676	lymphocyte migration	7/94	111/18670	1.45086e-06	2.00198e-05	1.33313e-05	7
BP	GO:0002819	regulation of adaptive immune response	8/94	160/18670	1.45527e-06	2.00198e-05	1.33313e-05	8
BP	GO:0019722	calcium-mediated signaling	9/94	218/18670	1.54077e-06	2.10538e-05	1.40199e-05	9
BP	GO:0032945	negative regulation of mononuclear cell proliferation	6/94	73/18670	1.79851e-06	2.42501e-05	1.61484e-05	6
BP	GO:0050672	negative regulation of lymphocyte proliferation	6/94	73/18670	1.79851e-06	2.42501e-05	1.61484e-05	6
BP	GO:0030595	leukocyte chemotaxis	9/94	224/18670	1.92807e-06	2.58259e-05	1.71977e-05	9
BP	GO:0019932	second-messenger-mediated signaling	12/94	439/18670	2.05555e-06	2.73323e-05	1.82008e-05	12
BP	GO:0002761	regulation of myeloid leukocyte differentiation	7/94	117/18670	2.06737e-06	2.73323e-05	1.82008e-05	7
BP	GO:0002479	antigen processing and presentation of exogenous peptide antigen via MHC class I, TAP-dependent	6/94	75/18670	2.11028e-06	2.75419e-05	1.83404e-05	6
BP	GO:0150076	neuroinflammatory response	6/94	75/18670	2.11028e-06	2.75419e-05	1.83404e-05	6
BP	GO:0045076	regulation of interleukin-2 biosynthetic process	4/94	19/18670	2.2041e-06	2.8583e-05	1.90337e-05	4
BP	GO:0001910	regulation of leukocyte mediated cytotoxicity	6/94	78/18670	2.65943e-06	3.40541e-05	2.26769e-05	6
BP	GO:0070664	negative regulation of leukocyte proliferation	6/94	78/18670	2.65943e-06	3.40541e-05	2.26769e-05	6
BP	GO:1905523	positive regulation of macrophage migration	4/94	20/18670	2.74451e-06	3.49239e-05	2.32561e-05	4
BP	GO:0045581	negative regulation of T cell differentiation	5/94	45/18670	3.02766e-06	3.82877e-05	2.54961e-05	5
BP	GO:0060326	cell chemotaxis	10/94	304/18670	3.05531e-06	3.83989e-05	2.55701e-05	10
BP	GO:0032479	regulation of type I interferon production	7/94	126/18670	3.39273e-06	4.21628e-05	2.80766e-05	7
BP	GO:0050663	cytokine secretion	9/94	240/18670	3.39622e-06	4.21628e-05	2.80766e-05	9
BP	GO:0032606	type I interferon production	7/94	128/18670	3.76751e-06	4.59773e-05	3.06166e-05	7
BP	GO:0043370	regulation of CD4-positive, alpha-beta T cell differentiation	5/94	47/18670	3.77122e-06	4.59773e-05	3.06166e-05	5
BP	GO:0045058	T cell selection	5/94	47/18670	3.77122e-06	4.59773e-05	3.06166e-05	5
BP	GO:0045582	positive regulation of T cell differentiation	6/94	83/18670	3.82997e-06	4.64156e-05	3.09086e-05	6
BP	GO:0042094	interleukin-2 biosynthetic process	4/94	22/18670	4.11183e-06	4.95366e-05	3.29868e-05	4
BP	GO:0030101	natural killer cell activation	6/94	86/18670	4.71326e-06	5.64482e-05	3.75894e-05	6
BP	GO:0045637	regulation of myeloid cell differentiation	9/94	251/18670	4.8915e-06	5.82403e-05	3.87827e-05	9
BP	GO:0032703	negative regulation of interleukin-2 production	4/94	23/18670	4.95832e-06	5.83534e-05	3.8858e-05	4
BP	GO:0032753	positive regulation of interleukin-4 production	4/94	23/18670	4.95832e-06	5.83534e-05	3.8858e-05	4
BP	GO:0002705	positive regulation of leukocyte mediated immunity	7/94	136/18670	5.63026e-06	6.57956e-05	4.38139e-05	7
BP	GO:0050731	positive regulation of peptidyl-tyrosine phosphorylation	8/94	192/18670	5.65532e-06	6.57956e-05	4.38139e-05	8
BP	GO:0032731	positive regulation of interleukin-1 beta production	5/94	52/18670	6.26404e-06	7.24636e-05	4.82541e-05	5
BP	GO:0050715	positive regulation of cytokine secretion	7/94	139/18670	6.50195e-06	7.47908e-05	4.98038e-05	7
BP	GO:0002221	pattern recognition receptor signaling pathway	8/94	197/18670	6.83166e-06	7.8142e-05	5.20354e-05	8
BP	GO:0002507	tolerance induction	4/94	25/18670	7.0289e-06	7.90654e-05	5.26503e-05	4
BP	GO:0060330	regulation of response to interferon-gamma	4/94	25/18670	7.0289e-06	7.90654e-05	5.26503e-05	4
BP	GO:0060334	regulation of interferon-gamma-mediated signaling pathway	4/94	25/18670	7.0289e-06	7.90654e-05	5.26503e-05	4
BP	GO:0042119	neutrophil activation	12/94	498/18670	7.46059e-06	8.34602e-05	5.55769e-05	12
BP	GO:0043030	regulation of macrophage activation	5/94	55/18670	8.28533e-06	9.1679e-05	6.10498e-05	5
BP	GO:0045620	negative regulation of lymphocyte differentiation	5/94	55/18670	8.28533e-06	9.1679e-05	6.10498e-05	5
BP	GO:0002822	regulation of adaptive immune response based on somatic recombination of immune receptors built from immunoglobulin superfamily domains	7/94	145/18670	8.58415e-06	9.44721e-05	6.29097e-05	7
BP	GO:0002703	regulation of leukocyte mediated immunity	8/94	205/18670	9.14235e-06	0.000100074	6.66403e-05	8
BP	GO:0002825	regulation of T-helper 1 type immune response	4/94	27/18670	9.67666e-06	0.000104796	6.97847e-05	4
BP	GO:0032673	regulation of interleukin-4 production	4/94	27/18670	9.67666e-06	0.000104796	6.97847e-05	4
BP	GO:0050848	regulation of calcium-mediated signaling	6/94	98/18670	1.00536e-05	0.000108302	7.21193e-05	6
BP	GO:0002706	regulation of lymphocyte mediated immunity	7/94	149/18670	1.02586e-05	0.000109929	7.32024e-05	7
BP	GO:0050707	regulation of cytokine secretion	8/94	210/18670	1.08976e-05	0.000116165	7.73549e-05	8
BP	GO:0002824	positive regulation of adaptive immune response based on somatic recombination of immune receptors built from immunoglobulin superfamily domains	6/94	100/18670	1.12938e-05	0.000119762	7.97504e-05	6
BP	GO:0042130	negative regulation of T cell proliferation	5/94	59/18670	1.1736e-05	0.000123167	8.20179e-05	5
BP	GO:0045824	negative regulation of innate immune response	5/94	59/18670	1.1736e-05	0.000123167	8.20179e-05	5
BP	GO:0002367	cytokine production involved in immune response	6/94	102/18670	1.26551e-05	0.000132132	8.79878e-05	6
BP	GO:0002294	CD4-positive, alpha-beta T cell differentiation involved in immune response	5/94	60/18670	1.27522e-05	0.000132467	8.82106e-05	5
BP	GO:0060142	regulation of syncytium formation by plasma membrane fusion	4/94	29/18670	1.29952e-05	0.000134306	8.94353e-05	4
BP	GO:0002287	alpha-beta T cell activation involved in immune response	5/94	61/18670	1.38358e-05	0.000140848	9.37921e-05	5
BP	GO:0002293	alpha-beta T cell differentiation involved in immune response	5/94	61/18670	1.38358e-05	0.000140848	9.37921e-05	5
BP	GO:2000514	regulation of CD4-positive, alpha-beta T cell activation	5/94	61/18670	1.38358e-05	0.000140848	9.37921e-05	5
BP	GO:0043372	positive regulation of CD4-positive, alpha-beta T cell differentiation	4/94	30/18670	1.49368e-05	0.000149605	9.96232e-05	4
BP	GO:0002708	positive regulation of lymphocyte mediated immunity	6/94	105/18670	1.4943e-05	0.000149605	9.96232e-05	6
BP	GO:0002821	positive regulation of adaptive immune response	6/94	105/18670	1.4943e-05	0.000149605	9.96232e-05	6
BP	GO:0046635	positive regulation of alpha-beta T cell activation	5/94	62/18670	1.49899e-05	0.000149605	9.96232e-05	5
BP	GO:0045670	regulation of osteoclast differentiation	5/94	64/18670	1.75225e-05	0.000173183	0.000115324	5
BP	GO:0048247	lymphocyte chemotaxis	5/94	64/18670	1.75225e-05	0.000173183	0.000115324	5
BP	GO:0032633	interleukin-4 production	4/94	33/18670	2.20467e-05	0.000216846	0.0001444	4
BP	GO:0043368	positive T cell selection	4/94	34/18670	2.48902e-05	0.000243637	0.00016224	4
BP	GO:0034121	regulation of toll-like receptor signaling pathway	5/94	70/18670	2.71611e-05	0.000264593	0.000176195	5
BP	GO:0034612	response to tumor necrosis factor	9/94	312/18670	2.77527e-05	0.000268847	0.000179027	9
BP	GO:0034142	toll-like receptor 4 signaling pathway	4/94	35/18670	2.79939e-05	0.000268847	0.000179027	4
BP	GO:0045622	regulation of T-helper cell differentiation	4/94	35/18670	2.79939e-05	0.000268847	0.000179027	4
BP	GO:2000516	positive regulation of CD4-positive, alpha-beta T cell activation	4/94	36/18670	3.13721e-05	0.000299876	0.00019969	4
BP	GO:0007204	positive regulation of cytosolic calcium ion concentration	9/94	319/18670	3.30108e-05	0.000314065	0.000209138	9
BP	GO:0002281	macrophage activation involved in immune response	3/94	13/18670	3.40807e-05	0.000318295	0.000211955	3
BP	GO:0035723	interleukin-15-mediated signaling pathway	3/94	13/18670	3.40807e-05	0.000318295	0.000211955	3
BP	GO:0045086	positive regulation of interleukin-2 biosynthetic process	3/94	13/18670	3.40807e-05	0.000318295	0.000211955	3
BP	GO:0071350	cellular response to interleukin-15	3/94	13/18670	3.40807e-05	0.000318295	0.000211955	3
BP	GO:0043367	CD4-positive, alpha-beta T cell differentiation	5/94	74/18670	3.55822e-05	0.000330801	0.000220283	5
BP	GO:0051928	positive regulation of calcium ion transport	6/94	123/18670	3.66947e-05	0.000339592	0.000226137	6
BP	GO:0072503	cellular divalent inorganic cation homeostasis	11/94	493/18670	3.72748e-05	0.0003434	0.000228673	11
BP	GO:0051209	release of sequestered calcium ion into cytosol	6/94	124/18670	3.84054e-05	0.000352223	0.000234548	6
BP	GO:0038061	NIK/NF-kappaB signaling	7/94	183/18670	3.86796e-05	0.000353146	0.000235163	7
BP	GO:0051283	negative regulation of sequestering of calcium ion	6/94	126/18670	4.2019e-05	0.000381922	0.000254325	6
BP	GO:0002791	regulation of peptide secretion	11/94	500/18670	4.23586e-05	0.000383298	0.000255241	11
BP	GO:0070672	response to interleukin-15	3/94	14/18670	4.32172e-05	0.000388391	0.000258633	3
BP	GO:1905521	regulation of macrophage migration	4/94	39/18670	4.33029e-05	0.000388391	0.000258633	4
BP	GO:0050730	regulation of peptidyl-tyrosine phosphorylation	8/94	256/18670	4.51111e-05	0.000402834	0.000268251	8
BP	GO:0002687	positive regulation of leukocyte migration	6/94	128/18670	4.59002e-05	0.000406317	0.00027057	6
BP	GO:0051282	regulation of sequestering of calcium ion	6/94	128/18670	4.59002e-05	0.000406317	0.00027057	6
BP	GO:0019835	cytolysis	4/94	40/18670	4.79295e-05	0.000420623	0.000280096	4
BP	GO:0051281	positive regulation of release of sequestered calcium ion into cytosol	4/94	40/18670	4.79295e-05	0.000420623	0.000280096	4
BP	GO:0051208	sequestering of calcium ion	6/94	131/18670	5.22557e-05	0.000456621	0.000304068	6
BP	GO:0045342	MHC class II biosynthetic process	3/94	15/18670	5.38244e-05	0.000468318	0.000311857	3
BP	GO:0002685	regulation of leukocyte migration	7/94	196/18670	5.97751e-05	0.000517882	0.000344862	7
BP	GO:0050921	positive regulation of chemotaxis	6/94	135/18670	6.18055e-05	0.000533204	0.000355065	6
BP	GO:0050714	positive regulation of protein secretion	8/94	268/18670	6.22685e-05	0.000534931	0.000356215	8
BP	GO:0042088	T-helper 1 type immune response	4/94	43/18670	6.39796e-05	0.000545032	0.000362941	4
BP	GO:0050850	positive regulation of calcium-mediated signaling	4/94	43/18670	6.39796e-05	0.000545032	0.000362941	4
BP	GO:0002718	regulation of cytokine production involved in immune response	5/94	84/18670	6.55445e-05	0.000556036	0.000370269	5
BP	GO:0002643	regulation of tolerance induction	3/94	16/18670	6.60038e-05	0.000557609	0.000371316	3
BP	GO:0050852	T cell receptor signaling pathway	7/94	202/18670	7.22766e-05	0.000608079	0.000404925	7
BP	GO:0043270	positive regulation of ion transport	8/94	275/18670	7.45727e-05	0.000624815	0.00041607	8
BP	GO:0097553	calcium ion transmembrane import into cytosol	6/94	140/18670	7.56519e-05	0.00063126	0.000420361	6
BP	GO:0002690	positive regulation of leukocyte chemotaxis	5/94	87/18670	7.75223e-05	0.000644226	0.000428996	5
BP	GO:0051480	regulation of cytosolic calcium ion concentration	9/94	357/18670	7.87114e-05	0.000651449	0.000433805	9
BP	GO:1904064	positive regulation of cation transmembrane transport	6/94	144/18670	8.8422e-05	0.000728855	0.00048535	6
BP	GO:0046638	positive regulation of alpha-beta T cell differentiation	4/94	47/18670	9.10584e-05	0.00074756	0.000497807	4
BP	GO:0045639	positive regulation of myeloid cell differentiation	5/94	91/18670	9.6036e-05	0.000785259	0.00052291	5
BP	GO:0035710	CD4-positive, alpha-beta T cell activation	5/94	92/18670	0.000101154	0.000823801	0.000548576	5
BP	GO:0006874	cellular calcium ion homeostasis	10/94	458/18670	0.000102735	0.000830528	0.000553055	10
BP	GO:0002793	positive regulation of peptide secretion	8/94	288/18670	0.000102796	0.000830528	0.000553055	8
BP	GO:0062207	regulation of pattern recognition receptor signaling pathway	5/94	93/18670	0.00010648	0.000855802	0.000569886	5
BP	GO:0070374	positive regulation of ERK1 and ERK2 cascade	7/94	215/18670	0.000106765	0.000855802	0.000569886	7
BP	GO:0071356	cellular response to tumor necrosis factor	8/94	291/18670	0.000110431	0.000881715	0.000587142	8
BP	GO:0006906	vesicle fusion	5/94	94/18670	0.000112018	0.000887424	0.000590943	5
BP	GO:1901216	positive regulation of neuron death	5/94	94/18670	0.000112018	0.000887424	0.000590943	5
BP	GO:0002702	positive regulation of production of molecular mediator of immune response	5/94	95/18670	0.000117774	0.000925823	0.000616513	5
BP	GO:0002832	negative regulation of response to biotic stimulus	5/94	95/18670	0.000117774	0.000925823	0.000616513	5
BP	GO:0032675	regulation of interleukin-6 production	6/94	152/18670	0.000119098	0.000932632	0.000621047	6
BP	GO:0019724	B cell mediated immunity	7/94	221/18670	0.000126673	0.000988147	0.000658015	7
BP	GO:0055074	calcium ion homeostasis	10/94	471/18670	0.000129189	0.00100392	0.000668522	10
BP	GO:0050708	regulation of protein secretion	10/94	472/18670	0.000131443	0.00100597	0.000669883	10
BP	GO:0002577	regulation of antigen processing and presentation	3/94	20/18670	0.000132416	0.00100597	0.000669883	3
BP	GO:0002827	positive regulation of T-helper 1 type immune response	3/94	20/18670	0.000132416	0.00100597	0.000669883	3
BP	GO:0035458	cellular response to interferon-beta	3/94	20/18670	0.000132416	0.00100597	0.000669883	3
BP	GO:0050860	negative regulation of T cell receptor signaling pathway	3/94	20/18670	0.000132416	0.00100597	0.000669883	3
BP	GO:1903978	regulation of microglial cell activation	3/94	20/18670	0.000132416	0.00100597	0.000669883	3
BP	GO:0006968	cellular defense response	4/94	52/18670	0.000135579	0.00102237	0.000680802	4
BP	GO:0032653	regulation of interleukin-10 production	4/94	52/18670	0.000135579	0.00102237	0.000680802	4
BP	GO:0070372	regulation of ERK1 and ERK2 cascade	8/94	300/18670	0.000136205	0.0010233	0.000681423	8
BP	GO:0034767	positive regulation of ion transmembrane transport	6/94	156/18670	0.000137318	0.00102787	0.000684466	6
BP	GO:1905517	macrophage migration	4/94	53/18670	0.000146084	0.00108948	0.000725492	4
BP	GO:0060402	calcium ion transport into cytosol	6/94	158/18670	0.000147221	0.00109395	0.000728471	6
BP	GO:0090174	organelle membrane fusion	5/94	100/18670	0.000150039	0.00111083	0.000739712	5
BP	GO:0002720	positive regulation of cytokine production involved in immune response	4/94	54/18670	0.000157166	0.00115104	0.000766489	4
BP	GO:0002763	positive regulation of myeloid leukocyte differentiation	4/94	54/18670	0.000157166	0.00115104	0.000766489	4
BP	GO:0010524	positive regulation of calcium ion transport into cytosol	4/94	54/18670	0.000157166	0.00115104	0.000766489	4
BP	GO:0032635	interleukin-6 production	6/94	161/18670	0.000163128	0.00119043	0.000792715	6
BP	GO:0043312	neutrophil degranulation	10/94	485/18670	0.000163914	0.00119189	0.000793691	10
BP	GO:0010959	regulation of metal ion transport	9/94	394/18670	0.000165823	0.00120148	0.000800073	9
BP	GO:0032613	interleukin-10 production	4/94	55/18670	0.000168843	0.00121902	0.000811757	4
BP	GO:0002283	neutrophil activation involved in immune response	10/94	488/18670	0.0001723	0.00123959	0.000825451	10
BP	GO:0045624	positive regulation of T-helper cell differentiation	3/94	22/18670	0.000177577	0.00127305	0.000847736	3
BP	GO:0071887	leukocyte apoptotic process	5/94	104/18670	0.000180395	0.00128052	0.000852706	5
BP	GO:0000768	syncytium formation by plasma membrane fusion	4/94	56/18670	0.000181134	0.00128052	0.000852706	4
BP	GO:0001912	positive regulation of leukocyte mediated cytotoxicity	4/94	56/18670	0.000181134	0.00128052	0.000852706	4
BP	GO:0140253	cell-cell fusion	4/94	56/18670	0.000181134	0.00128052	0.000852706	4
BP	GO:0050851	antigen receptor-mediated signaling pathway	8/94	316/18670	0.000194255	0.00136852	0.000911312	8
BP	GO:1903532	positive regulation of secretion by cell	9/94	403/18670	0.00019623	0.00137767	0.000917402	9
BP	GO:0070371	ERK1 and ERK2 cascade	8/94	317/18670	0.000198471	0.00138861	0.000924689	8
BP	GO:0002446	neutrophil mediated immunity	10/94	499/18670	0.000206215	0.00143302	0.000954261	10
BP	GO:0006949	syncytium formation	4/94	58/18670	0.000207633	0.00143302	0.000954261	4
BP	GO:0031663	lipopolysaccharide-mediated signaling pathway	4/94	58/18670	0.000207633	0.00143302	0.000954261	4
BP	GO:0042093	T-helper cell differentiation	4/94	58/18670	0.000207633	0.00143302	0.000954261	4
BP	GO:0042267	natural killer cell mediated cytotoxicity	4/94	60/18670	0.000236818	0.00162892	0.00108471	4
BP	GO:0045672	positive regulation of osteoclast differentiation	3/94	25/18670	0.000262326	0.00179227	0.00119349	3
BP	GO:2000482	regulation of interleukin-8 secretion	3/94	25/18670	0.000262326	0.00179227	0.00119349	3
BP	GO:0060401	cytosolic calcium ion transport	6/94	176/18670	0.000264232	0.00179925	0.00119814	6
BP	GO:0002688	regulation of leukocyte chemotaxis	5/94	114/18670	0.000276815	0.00187865	0.00125101	5
BP	GO:0002228	natural killer cell mediated immunity	4/94	64/18670	0.000303867	0.0020554	0.00136871	4
BP	GO:0051047	positive regulation of secretion	9/94	428/18670	0.000305996	0.00206294	0.00137373	9
BP	GO:1901222	regulation of NIK/NF-kappaB signaling	5/94	117/18670	0.000312215	0.00209792	0.00139702	5
BP	GO:0043032	positive regulation of macrophage activation	3/94	27/18670	0.000331186	0.0021964	0.0014626	3
BP	GO:0048143	astrocyte activation	3/94	27/18670	0.000331186	0.0021964	0.0014626	3
BP	GO:0060143	positive regulation of syncytium formation by plasma membrane fusion	3/94	27/18670	0.000331186	0.0021964	0.0014626	3
BP	GO:1901623	regulation of lymphocyte chemotaxis	3/94	27/18670	0.000331186	0.0021964	0.0014626	3
BP	GO:0035456	response to interferon-beta	3/94	28/18670	0.000369579	0.00243516	0.00162159	3
BP	GO:0050858	negative regulation of antigen receptor-mediated signaling pathway	3/94	28/18670	0.000369579	0.00243516	0.00162159	3
BP	GO:0051222	positive regulation of protein transport	9/94	440/18670	0.000374458	0.00245935	0.0016377	9
BP	GO:0019730	antimicrobial humoral response	5/94	122/18670	0.000378715	0.0024793	0.00165099	5
BP	GO:0070227	lymphocyte apoptotic process	4/94	69/18670	0.000405593	0.00264675	0.0017625	4
BP	GO:0048284	organelle fusion	5/94	124/18670	0.000408115	0.0026547	0.00176779	5
BP	GO:0072606	interleukin-8 secretion	3/94	29/18670	0.000410723	0.00266316	0.00177342	3
BP	GO:0007249	I-kappaB kinase/NF-kappaB signaling	7/94	269/18670	0.000419761	0.00271312	0.00180669	7
BP	GO:0042531	positive regulation of tyrosine phosphorylation of STAT protein	4/94	71/18670	0.000452374	0.00289303	0.00192649	4
BP	GO:1904427	positive regulation of calcium ion transmembrane transport	4/94	71/18670	0.000452374	0.00289303	0.00192649	4
BP	GO:0002828	regulation of type 2 immune response	3/94	30/18670	0.0004547	0.00289303	0.00192649	3
BP	GO:0032743	positive regulation of interleukin-2 production	3/94	30/18670	0.0004547	0.00289303	0.00192649	3
BP	GO:0050869	negative regulation of B cell activation	3/94	30/18670	0.0004547	0.00289303	0.00192649	3
BP	GO:1904951	positive regulation of establishment of protein localization	9/94	456/18670	0.000485002	0.00307621	0.00204848	9
BP	GO:0018108	peptidyl-tyrosine phosphorylation	8/94	363/18670	0.000491712	0.00310908	0.00207036	8
BP	GO:0061844	antimicrobial humoral immune response mediated by antimicrobial peptide	4/94	73/18670	0.000502882	0.00316987	0.00211084	4
BP	GO:0018212	peptidyl-tyrosine modification	8/94	366/18670	0.00051911	0.00326206	0.00217223	8
BP	GO:0032677	regulation of interleukin-8 production	4/94	74/18670	0.000529585	0.00331765	0.00220925	4
BP	GO:0001960	negative regulation of cytokine-mediated signaling pathway	4/94	75/18670	0.000557281	0.00348045	0.00231766	4
BP	GO:0034764	positive regulation of transmembrane transport	6/94	204/18670	0.000579481	0.00360802	0.00240261	6
BP	GO:0050727	regulation of inflammatory response	8/94	374/18670	0.000598279	0.00371371	0.00247299	8
BP	GO:0002756	MyD88-independent toll-like receptor signaling pathway	3/94	33/18670	0.000604405	0.00371818	0.00247597	3
BP	GO:0046633	alpha-beta T cell proliferation	3/94	33/18670	0.000604405	0.00371818	0.00247597	3
BP	GO:0002440	production of molecular mediator of immune response	7/94	286/18670	0.000604479	0.00371818	0.00247597	7
BP	GO:0032481	positive regulation of type I interferon production	4/94	77/18670	0.000615738	0.00376469	0.00250694	4
BP	GO:1901224	positive regulation of NIK/NF-kappaB signaling	4/94	77/18670	0.000615738	0.00376469	0.00250694	4
BP	GO:0032660	regulation of interleukin-17 production	3/94	34/18670	0.000660487	0.0040262	0.00268108	3
BP	GO:0002700	regulation of production of molecular mediator of immune response	5/94	139/18670	0.000686952	0.00417503	0.00278019	5
BP	GO:0042092	type 2 immune response	3/94	35/18670	0.000719784	0.00436155	0.00290439	3
BP	GO:0060761	negative regulation of response to cytokine stimulus	4/94	81/18670	0.000745493	0.00450393	0.0029992	4
BP	GO:0032637	interleukin-8 production	4/94	82/18670	0.000780729	0.0046576	0.00310153	4
BP	GO:0032642	regulation of chemokine production	4/94	82/18670	0.000780729	0.0046576	0.00310153	4
BP	GO:0051279	regulation of release of sequestered calcium ion into cytosol	4/94	82/18670	0.000780729	0.0046576	0.00310153	4
BP	GO:0002755	MyD88-dependent toll-like receptor signaling pathway	3/94	36/18670	0.000782366	0.0046576	0.00310153	3
BP	GO:0097242	amyloid-beta clearance	3/94	36/18670	0.000782366	0.0046576	0.00310153	3
BP	GO:0050920	regulation of chemotaxis	6/94	217/18670	0.000800419	0.00475117	0.00316385	6
BP	GO:0042509	regulation of tyrosine phosphorylation of STAT protein	4/94	83/18670	0.000817126	0.00482223	0.00321116	4
BP	GO:2000106	regulation of leukocyte apoptotic process	4/94	83/18670	0.000817126	0.00482223	0.00321116	4
BP	GO:0016064	immunoglobulin mediated immune response	6/94	218/18670	0.000819778	0.0048239	0.00321227	6
BP	GO:0051651	maintenance of location in cell	6/94	219/18670	0.000839498	0.0049257	0.00328007	6
BP	GO:0050691	regulation of defense response to virus by host	3/94	37/18670	0.000848307	0.00494886	0.00329549	3
BP	GO:2000403	positive regulation of lymphocyte migration	3/94	37/18670	0.000848307	0.00494886	0.00329549	3
BP	GO:0002707	negative regulation of lymphocyte mediated immunity	3/94	38/18670	0.000917675	0.00530792	0.00353459	3
BP	GO:0032620	interleukin-17 production	3/94	38/18670	0.000917675	0.00530792	0.00353459	3
BP	GO:0048246	macrophage chemotaxis	3/94	38/18670	0.000917675	0.00530792	0.00353459	3
BP	GO:0007260	tyrosine phosphorylation of STAT protein	4/94	86/18670	0.000933494	0.00538412	0.00358533	4
BP	GO:0050856	regulation of T cell receptor signaling pathway	3/94	39/18670	0.00099054	0.005697	0.00379368	3
BP	GO:0050729	positive regulation of inflammatory response	5/94	153/18670	0.0010575	0.00605053	0.0040291	5
BP	GO:0032602	chemokine production	4/94	89/18670	0.00106107	0.00605053	0.0040291	4
BP	GO:0046427	positive regulation of receptor signaling pathway via JAK-STAT	4/94	89/18670	0.00106107	0.00605053	0.0040291	4
BP	GO:0051235	maintenance of location	7/94	315/18670	0.00106389	0.00605053	0.0040291	7
BP	GO:0002369	T cell cytokine production	3/94	40/18670	0.00106697	0.0060511	0.00402948	3
BP	GO:0061025	membrane fusion	5/94	154/18670	0.00108869	0.00609889	0.0040613	5
BP	GO:0001787	natural killer cell proliferation	2/94	10/18670	0.00109936	0.00609889	0.0040613	2
BP	GO:0034058	endosomal vesicle fusion	2/94	10/18670	0.00109936	0.00609889	0.0040613	2
BP	GO:0045348	positive regulation of MHC class II biosynthetic process	2/94	10/18670	0.00109936	0.00609889	0.0040613	2
BP	GO:0070099	regulation of chemokine-mediated signaling pathway	2/94	10/18670	0.00109936	0.00609889	0.0040613	2
BP	GO:0070391	response to lipoteichoic acid	2/94	10/18670	0.00109936	0.00609889	0.0040613	2
BP	GO:0071223	cellular response to lipoteichoic acid	2/94	10/18670	0.00109936	0.00609889	0.0040613	2
BP	GO:2000425	regulation of apoptotic cell clearance	2/94	10/18670	0.00109936	0.00609889	0.0040613	2
BP	GO:0071674	mononuclear cell migration	4/94	90/18670	0.00110618	0.00612008	0.00407541	4
BP	GO:0150077	regulation of neuroinflammatory response	3/94	41/18670	0.00114702	0.00632884	0.00421443	3
BP	GO:1904894	positive regulation of receptor signaling pathway via STAT	4/94	92/18670	0.00120042	0.00660556	0.00439869	4
BP	GO:0007259	receptor signaling pathway via JAK-STAT	5/94	159/18670	0.00125501	0.00688734	0.00458634	5
BP	GO:0043122	regulation of I-kappaB kinase/NF-kappaB signaling	6/94	237/18670	0.00126129	0.00690321	0.0045969	6
BP	GO:0016050	vesicle organization	7/94	325/18670	0.00127413	0.00695475	0.00463123	7
BP	GO:0002517	T cell tolerance induction	2/94	11/18670	0.00133926	0.00717561	0.0047783	2
BP	GO:0002604	regulation of dendritic cell antigen processing and presentation	2/94	11/18670	0.00133926	0.00717561	0.0047783	2
BP	GO:0033632	regulation of cell-cell adhesion mediated by integrin	2/94	11/18670	0.00133926	0.00717561	0.0047783	2
BP	GO:0035747	natural killer cell chemotaxis	2/94	11/18670	0.00133926	0.00717561	0.0047783	2
BP	GO:0045060	negative thymic T cell selection	2/94	11/18670	0.00133926	0.00717561	0.0047783	2
BP	GO:1903977	positive regulation of glial cell migration	2/94	11/18670	0.00133926	0.00717561	0.0047783	2
BP	GO:1903980	positive regulation of microglial cell activation	2/94	11/18670	0.00133926	0.00717561	0.0047783	2
BP	GO:0038093	Fc receptor signaling pathway	6/94	241/18670	0.00137384	0.00734155	0.0048888	6
BP	GO:0014002	astrocyte development	3/94	44/18670	0.00140962	0.0074739	0.00497694	3
BP	GO:0042269	regulation of natural killer cell mediated cytotoxicity	3/94	44/18670	0.00140962	0.0074739	0.00497694	3
BP	GO:0071622	regulation of granulocyte chemotaxis	3/94	44/18670	0.00140962	0.0074739	0.00497694	3
BP	GO:0033209	tumor necrosis factor-mediated signaling pathway	5/94	167/18670	0.00155924	0.00824575	0.00549092	5
BP	GO:0002468	dendritic cell antigen processing and presentation	2/94	12/18670	0.00160185	0.0082886	0.00551945	2
BP	GO:0042368	vitamin D biosynthetic process	2/94	12/18670	0.00160185	0.0082886	0.00551945	2
BP	GO:0043383	negative T cell selection	2/94	12/18670	0.00160185	0.0082886	0.00551945	2
BP	GO:0045080	positive regulation of chemokine biosynthetic process	2/94	12/18670	0.00160185	0.0082886	0.00551945	2
BP	GO:0072540	T-helper 17 cell lineage commitment	2/94	12/18670	0.00160185	0.0082886	0.00551945	2
BP	GO:0002715	regulation of natural killer cell mediated immunity	3/94	46/18670	0.00160398	0.0082886	0.00551945	3
BP	GO:0032480	negative regulation of type I interferon production	3/94	46/18670	0.00160398	0.0082886	0.00551945	3
BP	GO:0043277	apoptotic cell clearance	3/94	46/18670	0.00160398	0.0082886	0.00551945	3
BP	GO:0071675	regulation of mononuclear cell migration	3/94	46/18670	0.00160398	0.0082886	0.00551945	3
BP	GO:0048660	regulation of smooth muscle cell proliferation	5/94	169/18670	0.0016431	0.00844784	0.00562549	5
BP	GO:0097696	receptor signaling pathway via STAT	5/94	169/18670	0.0016431	0.00844784	0.00562549	5
BP	GO:0002495	antigen processing and presentation of peptide antigen via MHC class II	4/94	101/18670	0.00169481	0.00866995	0.00577339	4
BP	GO:0048525	negative regulation of viral process	4/94	101/18670	0.00169481	0.00866995	0.00577339	4
BP	GO:0070231	T cell apoptotic process	3/94	47/18670	0.00170714	0.00868932	0.00578629	3
BP	GO:2000107	negative regulation of leukocyte apoptotic process	3/94	47/18670	0.00170714	0.00868932	0.00578629	3
BP	GO:0048659	smooth muscle cell proliferation	5/94	171/18670	0.00173022	0.00878488	0.00584993	5
BP	GO:0002504	antigen processing and presentation of peptide or polysaccharide antigen via MHC class II	4/94	102/18670	0.00175727	0.0088779	0.00591187	4
BP	GO:0010522	regulation of calcium ion transport into cytosol	4/94	102/18670	0.00175727	0.0088779	0.00591187	4
BP	GO:0051262	protein tetramerization	5/94	172/18670	0.00177504	0.00894549	0.00595688	5
BP	GO:0051924	regulation of calcium ion transport	6/94	254/18670	0.00179325	0.00901497	0.00600315	6
BP	GO:0002762	negative regulation of myeloid leukocyte differentiation	3/94	48/18670	0.00181435	0.00909855	0.0060588	3
BP	GO:0030656	regulation of vitamin metabolic process	2/94	13/18670	0.0018869	0.00934725	0.00622441	2
BP	GO:0032823	regulation of natural killer cell differentiation	2/94	13/18670	0.0018869	0.00934725	0.00622441	2
BP	GO:0045059	positive thymic T cell selection	2/94	13/18670	0.0018869	0.00934725	0.00622441	2
BP	GO:0050722	regulation of interleukin-1 beta biosynthetic process	2/94	13/18670	0.0018869	0.00934725	0.00622441	2
BP	GO:1902713	regulation of interferon-gamma secretion	2/94	13/18670	0.0018869	0.00934725	0.00622441	2
BP	GO:0001913	T cell mediated cytotoxicity	3/94	49/18670	0.00192567	0.00947023	0.0063063	3
BP	GO:0002704	negative regulation of leukocyte mediated immunity	3/94	49/18670	0.00192567	0.00947023	0.0063063	3
BP	GO:0032757	positive regulation of interleukin-8 production	3/94	49/18670	0.00192567	0.00947023	0.0063063	3
BP	GO:0051897	positive regulation of protein kinase B signaling	5/94	176/18670	0.00196285	0.0096298	0.00641256	5
BP	GO:0051260	protein homooligomerization	7/94	351/18670	0.00197498	0.00966599	0.00643666	7
BP	GO:0071347	cellular response to interleukin-1	5/94	179/18670	0.00211297	0.0103165	0.00686987	5
BP	GO:0001771	immunological synapse formation	2/94	14/18670	0.00219418	0.0105114	0.00699963	2
BP	GO:0043922	negative regulation by host of viral transcription	2/94	14/18670	0.00219418	0.0105114	0.00699963	2
BP	GO:0045346	regulation of MHC class II biosynthetic process	2/94	14/18670	0.00219418	0.0105114	0.00699963	2
BP	GO:0045591	positive regulation of regulatory T cell differentiation	2/94	14/18670	0.00219418	0.0105114	0.00699963	2
BP	GO:0045953	negative regulation of natural killer cell mediated cytotoxicity	2/94	14/18670	0.00219418	0.0105114	0.00699963	2
BP	GO:0050720	interleukin-1 beta biosynthetic process	2/94	14/18670	0.00219418	0.0105114	0.00699963	2
BP	GO:0051712	positive regulation of killing of cells of other organism	2/94	14/18670	0.00219418	0.0105114	0.00699963	2
BP	GO:0070234	positive regulation of T cell apoptotic process	2/94	14/18670	0.00219418	0.0105114	0.00699963	2
BP	GO:0050864	regulation of B cell activation	5/94	184/18670	0.00238156	0.0113823	0.00757956	5
BP	GO:0043491	protein kinase B signaling	6/94	269/18670	0.00239085	0.0113999	0.0075913	6
BP	GO:0050702	interleukin-1 beta secretion	3/94	53/18670	0.00241322	0.0114529	0.00762662	3
BP	GO:0070228	regulation of lymphocyte apoptotic process	3/94	53/18670	0.00241322	0.0114529	0.00762662	3
BP	GO:0002716	negative regulation of natural killer cell mediated immunity	2/94	15/18670	0.00252346	0.0117301	0.00781115	2
BP	GO:0010759	positive regulation of macrophage chemotaxis	2/94	15/18670	0.00252346	0.0117301	0.00781115	2
BP	GO:0042362	fat-soluble vitamin biosynthetic process	2/94	15/18670	0.00252346	0.0117301	0.00781115	2
BP	GO:0045073	regulation of chemokine biosynthetic process	2/94	15/18670	0.00252346	0.0117301	0.00781115	2
BP	GO:0045360	regulation of interleukin-1 biosynthetic process	2/94	15/18670	0.00252346	0.0117301	0.00781115	2
BP	GO:0045410	positive regulation of interleukin-6 biosynthetic process	2/94	15/18670	0.00252346	0.0117301	0.00781115	2
BP	GO:0051770	positive regulation of nitric-oxide synthase biosynthetic process	2/94	15/18670	0.00252346	0.0117301	0.00781115	2
BP	GO:0060339	negative regulation of type I interferon-mediated signaling pathway	2/94	15/18670	0.00252346	0.0117301	0.00781115	2
BP	GO:2000484	positive regulation of interleukin-8 secretion	2/94	15/18670	0.00252346	0.0117301	0.00781115	2
BP	GO:0030449	regulation of complement activation	4/94	115/18670	0.00272048	0.0126171	0.00840183	4
BP	GO:0070838	divalent metal ion transport	8/94	479/18670	0.00286888	0.0130346	0.00867985	8
BP	GO:0002295	T-helper cell lineage commitment	2/94	16/18670	0.00287453	0.0130346	0.00867985	2
BP	GO:0002475	antigen processing and presentation via MHC class Ib	2/94	16/18670	0.00287453	0.0130346	0.00867985	2
BP	GO:0002830	positive regulation of type 2 immune response	2/94	16/18670	0.00287453	0.0130346	0.00867985	2
BP	GO:0030889	negative regulation of B cell proliferation	2/94	16/18670	0.00287453	0.0130346	0.00867985	2
BP	GO:0033033	negative regulation of myeloid cell apoptotic process	2/94	16/18670	0.00287453	0.0130346	0.00867985	2
BP	GO:0033631	cell-cell adhesion mediated by integrin	2/94	16/18670	0.00287453	0.0130346	0.00867985	2
BP	GO:0042033	chemokine biosynthetic process	2/94	16/18670	0.00287453	0.0130346	0.00867985	2
BP	GO:0042222	interleukin-1 biosynthetic process	2/94	16/18670	0.00287453	0.0130346	0.00867985	2
BP	GO:0050755	chemokine metabolic process	2/94	16/18670	0.00287453	0.0130346	0.00867985	2
BP	GO:0043525	positive regulation of neuron apoptotic process	3/94	57/18670	0.00297083	0.0134414	0.00895072	3
BP	GO:0032722	positive regulation of chemokine production	3/94	58/18670	0.00312155	0.014092	0.00938397	3
BP	GO:0072511	divalent inorganic cation transport	8/94	486/18670	0.00313399	0.0141168	0.00940052	8
BP	GO:0002418	immune response to tumor cell	2/94	17/18670	0.00324715	0.0144349	0.00961234	2
BP	GO:0010819	regulation of T cell chemotaxis	2/94	17/18670	0.00324715	0.0144349	0.00961234	2
BP	GO:0032740	positive regulation of interleukin-17 production	2/94	17/18670	0.00324715	0.0144349	0.00961234	2
BP	GO:0043373	CD4-positive, alpha-beta T cell lineage commitment	2/94	17/18670	0.00324715	0.0144349	0.00961234	2
BP	GO:0051709	regulation of killing of cells of other organism	2/94	17/18670	0.00324715	0.0144349	0.00961234	2
BP	GO:1903975	regulation of glial cell migration	2/94	17/18670	0.00324715	0.0144349	0.00961234	2
BP	GO:0030888	regulation of B cell proliferation	3/94	61/18670	0.00360161	0.0158743	0.0105708	3
BP	GO:0050701	interleukin-1 secretion	3/94	61/18670	0.00360161	0.0158743	0.0105708	3
BP	GO:0001911	negative regulation of leukocyte mediated cytotoxicity	2/94	18/18670	0.00364111	0.0158743	0.0105708	2
BP	GO:0032693	negative regulation of interleukin-10 production	2/94	18/18670	0.00364111	0.0158743	0.0105708	2
BP	GO:0070230	positive regulation of lymphocyte apoptotic process	2/94	18/18670	0.00364111	0.0158743	0.0105708	2
BP	GO:0090026	positive regulation of monocyte chemotaxis	2/94	18/18670	0.00364111	0.0158743	0.0105708	2
BP	GO:0150078	positive regulation of neuroinflammatory response	2/94	18/18670	0.00364111	0.0158743	0.0105708	2
BP	GO:1900221	regulation of amyloid-beta clearance	2/94	18/18670	0.00364111	0.0158743	0.0105708	2
BP	GO:2000319	regulation of T-helper 17 cell differentiation	2/94	18/18670	0.00364111	0.0158743	0.0105708	2
BP	GO:0031640	killing of cells of other organism	3/94	62/18670	0.00377107	0.0164058	0.0109247	3
BP	GO:2000401	regulation of lymphocyte migration	3/94	63/18670	0.00394533	0.0170922	0.0113819	3
BP	GO:0070555	response to interleukin-1	5/94	207/18670	0.00394566	0.0170922	0.0113819	5
BP	GO:0050792	regulation of viral process	5/94	208/18670	0.00402704	0.0173861	0.0115775	5
BP	GO:0002363	alpha-beta T cell lineage commitment	2/94	19/18670	0.00405618	0.0173861	0.0115775	2
BP	GO:0034138	toll-like receptor 3 signaling pathway	2/94	19/18670	0.00405618	0.0173861	0.0115775	2
BP	GO:0061081	positive regulation of myeloid leukocyte cytokine production involved in immune response	2/94	19/18670	0.00405618	0.0173861	0.0115775	2
BP	GO:2000010	positive regulation of protein localization to cell surface	2/94	19/18670	0.00405618	0.0173861	0.0115775	2
BP	GO:0009612	response to mechanical stimulus	5/94	210/18670	0.00419339	0.0179364	0.011944	5
BP	GO:0002548	monocyte chemotaxis	3/94	65/18670	0.00430838	0.0183512	0.0122202	3
BP	GO:0050854	regulation of antigen receptor-mediated signaling pathway	3/94	65/18670	0.00430838	0.0183512	0.0122202	3
BP	GO:0032816	positive regulation of natural killer cell activation	2/94	20/18670	0.00449216	0.018819	0.0125317	2
BP	GO:0033630	positive regulation of cell adhesion mediated by integrin	2/94	20/18670	0.00449216	0.018819	0.0125317	2
BP	GO:0034755	iron ion transmembrane transport	2/94	20/18670	0.00449216	0.018819	0.0125317	2
BP	GO:0042535	positive regulation of tumor necrosis factor biosynthetic process	2/94	20/18670	0.00449216	0.018819	0.0125317	2
BP	GO:0043369	CD4-positive or CD8-positive, alpha-beta T cell lineage commitment	2/94	20/18670	0.00449216	0.018819	0.0125317	2
BP	GO:0051767	nitric-oxide synthase biosynthetic process	2/94	20/18670	0.00449216	0.018819	0.0125317	2
BP	GO:0051769	regulation of nitric-oxide synthase biosynthetic process	2/94	20/18670	0.00449216	0.018819	0.0125317	2
BP	GO:2000774	positive regulation of cellular senescence	2/94	20/18670	0.00449216	0.018819	0.0125317	2
BP	GO:0002920	regulation of humoral immune response	4/94	134/18670	0.00470051	0.0196514	0.013086	4
BP	GO:0050918	positive chemotaxis	3/94	68/18670	0.00488988	0.0203551	0.0135546	3
BP	GO:0001779	natural killer cell differentiation	2/94	21/18670	0.00494881	0.0203551	0.0135546	2
BP	GO:0045061	thymic T cell selection	2/94	21/18670	0.00494881	0.0203551	0.0135546	2
BP	GO:0048245	eosinophil chemotaxis	2/94	21/18670	0.00494881	0.0203551	0.0135546	2
BP	GO:0140131	positive regulation of lymphocyte chemotaxis	2/94	21/18670	0.00494881	0.0203551	0.0135546	2
BP	GO:1901739	regulation of myoblast fusion	2/94	21/18670	0.00494881	0.0203551	0.0135546	2
BP	GO:1904469	positive regulation of tumor necrosis factor secretion	2/94	21/18670	0.00494881	0.0203551	0.0135546	2
BP	GO:2000316	regulation of T-helper 17 type immune response	2/94	21/18670	0.00494881	0.0203551	0.0135546	2
BP	GO:1901214	regulation of neuron death	6/94	313/18670	0.00501737	0.0205955	0.0137147	6
BP	GO:0046425	regulation of receptor signaling pathway via JAK-STAT	4/94	137/18670	0.00508265	0.0208215	0.0138652	4
BP	GO:0043903	regulation of interspecies interactions between organisms	5/94	222/18670	0.00529629	0.0215491	0.0143497	5
BP	GO:0002709	regulation of T cell mediated immunity	3/94	70/18670	0.0053026	0.0215491	0.0143497	3
BP	GO:0032720	negative regulation of tumor necrosis factor production	3/94	70/18670	0.0053026	0.0215491	0.0143497	3
BP	GO:0033077	T cell differentiation in thymus	3/94	70/18670	0.0053026	0.0215491	0.0143497	3
BP	GO:0006925	inflammatory cell apoptotic process	2/94	22/18670	0.00542594	0.0218757	0.0145672	2
BP	GO:0031342	negative regulation of cell killing	2/94	22/18670	0.00542594	0.0218757	0.0145672	2
BP	GO:0042359	vitamin D metabolic process	2/94	22/18670	0.00542594	0.0218757	0.0145672	2
BP	GO:0072643	interferon-gamma secretion	2/94	22/18670	0.00542594	0.0218757	0.0145672	2
BP	GO:0070588	calcium ion transmembrane transport	6/94	319/18670	0.00549498	0.0221102	0.0147234	6
BP	GO:0062013	positive regulation of small molecule metabolic process	4/94	141/18670	0.00562388	0.0225843	0.015039	4
BP	GO:1903556	negative regulation of tumor necrosis factor superfamily cytokine production	3/94	72/18670	0.00573569	0.0229427	0.0152778	3
BP	GO:2001259	positive regulation of cation channel activity	3/94	72/18670	0.00573569	0.0229427	0.0152778	3
BP	GO:0002218	activation of innate immune response	4/94	142/18670	0.00576496	0.0229696	0.0152956	4
BP	GO:0038094	Fc-gamma receptor signaling pathway	4/94	142/18670	0.00576496	0.0229696	0.0152956	4
BP	GO:1903829	positive regulation of cellular protein localization	6/94	324/18670	0.0059178	0.0234172	0.0155937	6
BP	GO:0002347	response to tumor cell	2/94	23/18670	0.00592332	0.0234172	0.0155937	2
BP	GO:0010499	proteasomal ubiquitin-independent protein catabolic process	2/94	23/18670	0.00592332	0.0234172	0.0155937	2
BP	GO:0090343	positive regulation of cell aging	2/94	23/18670	0.00592332	0.0234172	0.0155937	2
BP	GO:0062012	regulation of small molecule metabolic process	7/94	429/18670	0.00593646	0.0234237	0.015598	7
BP	GO:0050688	regulation of defense response to virus	3/94	73/18670	0.00595995	0.0234709	0.0156295	3
BP	GO:0002431	Fc receptor mediated stimulatory signaling pathway	4/94	145/18670	0.00620234	0.0243783	0.0162337	4
BP	GO:0019058	viral life cycle	6/94	328/18670	0.00627282	0.0246078	0.0163866	6
BP	GO:0006816	calcium ion transport	7/94	434/18670	0.00631314	0.0247184	0.0164602	7
BP	GO:1904892	regulation of receptor signaling pathway via STAT	4/94	146/18670	0.00635291	0.0248263	0.0165321	4
BP	GO:0009110	vitamin biosynthetic process	2/94	24/18670	0.00644074	0.0249303	0.0166013	2
BP	GO:0034162	toll-like receptor 9 signaling pathway	2/94	24/18670	0.00644074	0.0249303	0.0166013	2
BP	GO:0042832	defense response to protozoan	2/94	24/18670	0.00644074	0.0249303	0.0166013	2
BP	GO:0071677	positive regulation of mononuclear cell migration	2/94	24/18670	0.00644074	0.0249303	0.0166013	2
BP	GO:0090023	positive regulation of neutrophil chemotaxis	2/94	24/18670	0.00644074	0.0249303	0.0166013	2
BP	GO:0042742	defense response to bacterium	6/94	330/18670	0.00645605	0.0249422	0.0166092	6
BP	GO:0006826	iron ion transport	3/94	76/18670	0.00666399	0.0256968	0.0171117	3
BP	GO:0001562	response to protozoan	2/94	25/18670	0.00697799	0.0267555	0.0178167	2
BP	GO:0072677	eosinophil migration	2/94	25/18670	0.00697799	0.0267555	0.0178167	2
BP	GO:0090025	regulation of monocyte chemotaxis	2/94	25/18670	0.00697799	0.0267555	0.0178167	2
BP	GO:0031348	negative regulation of defense response	5/94	239/18670	0.00719039	0.0274665	0.0182902	5
BP	GO:0033002	muscle cell proliferation	5/94	239/18670	0.00719039	0.0274665	0.0182902	5
BP	GO:1903169	regulation of calcium ion transmembrane transport	4/94	152/18670	0.0073075	0.0278615	0.0185532	4
BP	GO:0071260	cellular response to mechanical stimulus	3/94	79/18670	0.00741554	0.0282206	0.0187924	3
BP	GO:0001916	positive regulation of T cell mediated cytotoxicity	2/94	26/18670	0.00753487	0.0283044	0.0188481	2
BP	GO:0002230	positive regulation of defense response to virus by host	2/94	26/18670	0.00753487	0.0283044	0.0188481	2
BP	GO:0002360	T cell lineage commitment	2/94	26/18670	0.00753487	0.0283044	0.0188481	2
BP	GO:0010758	regulation of macrophage chemotaxis	2/94	26/18670	0.00753487	0.0283044	0.0188481	2
BP	GO:0032897	negative regulation of viral transcription	2/94	26/18670	0.00753487	0.0283044	0.0188481	2
BP	GO:0071624	positive regulation of granulocyte chemotaxis	2/94	26/18670	0.00753487	0.0283044	0.0188481	2
BP	GO:0072539	T-helper 17 cell differentiation	2/94	26/18670	0.00753487	0.0283044	0.0188481	2
BP	GO:1904062	regulation of cation transmembrane transport	6/94	342/18670	0.00763837	0.0286404	0.0190719	6
BP	GO:0051896	regulation of protein kinase B signaling	5/94	244/18670	0.00782731	0.0292948	0.0195077	5
BP	GO:0048708	astrocyte differentiation	3/94	81/18670	0.00794333	0.029566	0.0196883	3
BP	GO:0055072	iron ion homeostasis	3/94	81/18670	0.00794333	0.029566	0.0196883	3
BP	GO:1902930	regulation of alcohol biosynthetic process	3/94	81/18670	0.00794333	0.029566	0.0196883	3
BP	GO:0045671	negative regulation of osteoclast differentiation	2/94	27/18670	0.00811116	0.0300807	0.020031	2
BP	GO:0046885	regulation of hormone biosynthetic process	2/94	27/18670	0.00811116	0.0300807	0.020031	2
BP	GO:0070997	neuron death	6/94	348/18670	0.00828492	0.0306693	0.0204229	6
BP	GO:0001773	myeloid dendritic cell activation	2/94	28/18670	0.00870667	0.0319401	0.0212692	2
BP	GO:0032647	regulation of interferon-alpha production	2/94	28/18670	0.00870667	0.0319401	0.0212692	2
BP	GO:0045408	regulation of interleukin-6 biosynthetic process	2/94	28/18670	0.00870667	0.0319401	0.0212692	2
BP	GO:1902932	positive regulation of alcohol biosynthetic process	2/94	28/18670	0.00870667	0.0319401	0.0212692	2
BP	GO:2000108	positive regulation of leukocyte apoptotic process	2/94	28/18670	0.00870667	0.0319401	0.0212692	2
BP	GO:0033032	regulation of myeloid cell apoptotic process	2/94	29/18670	0.00932118	0.0337686	0.0224868	2
BP	GO:0035666	TRIF-dependent toll-like receptor signaling pathway	2/94	29/18670	0.00932118	0.0337686	0.0224868	2
BP	GO:0042226	interleukin-6 biosynthetic process	2/94	29/18670	0.00932118	0.0337686	0.0224868	2
BP	GO:0070102	interleukin-6-mediated signaling pathway	2/94	29/18670	0.00932118	0.0337686	0.0224868	2
BP	GO:0070229	negative regulation of lymphocyte apoptotic process	2/94	29/18670	0.00932118	0.0337686	0.0224868	2
BP	GO:0072538	T-helper 17 type immune response	2/94	29/18670	0.00932118	0.0337686	0.0224868	2
BP	GO:1902624	positive regulation of neutrophil migration	2/94	29/18670	0.00932118	0.0337686	0.0224868	2
BP	GO:0006919	activation of cysteine-type endopeptidase activity involved in apoptotic process	3/94	86/18670	0.00935789	0.0338413	0.0225352	3
BP	GO:0045862	positive regulation of proteolysis	6/94	358/18670	0.0094488	0.0341095	0.0227138	6
BP	GO:0032607	interferon-alpha production	2/94	30/18670	0.0099545	0.0356469	0.0237376	2
BP	GO:0046640	regulation of alpha-beta T cell proliferation	2/94	30/18670	0.0099545	0.0356469	0.0237376	2
BP	GO:0061082	myeloid leukocyte cytokine production	2/94	30/18670	0.0099545	0.0356469	0.0237376	2
BP	GO:0090022	regulation of neutrophil chemotaxis	2/94	30/18670	0.0099545	0.0356469	0.0237376	2
BP	GO:0032088	negative regulation of NF-kappaB transcription factor activity	3/94	88/18670	0.00996223	0.0356469	0.0237376	3
BP	GO:0002724	regulation of T cell cytokine production	2/94	31/18670	0.0106064	0.0378191	0.025184	2
BP	GO:2000406	positive regulation of T cell migration	2/94	31/18670	0.0106064	0.0378191	0.025184	2
BP	GO:0045638	negative regulation of myeloid cell differentiation	3/94	91/18670	0.0109105	0.0388353	0.0258608	3
BP	GO:0071353	cellular response to interleukin-4	2/94	32/18670	0.0112768	0.0399991	0.0266357	2
BP	GO:1904467	regulation of tumor necrosis factor secretion	2/94	32/18670	0.0112768	0.0399991	0.0266357	2
BP	GO:0006956	complement activation	4/94	175/18670	0.0118313	0.0416433	0.0277306	4
BP	GO:0046165	alcohol biosynthetic process	4/94	175/18670	0.0118313	0.0416433	0.0277306	4
BP	GO:0051289	protein homotetramerization	3/94	94/18670	0.0119094	0.0416433	0.0277306	3
BP	GO:0001914	regulation of T cell mediated cytotoxicity	2/94	33/18670	0.0119653	0.0416433	0.0277306	2
BP	GO:0002717	positive regulation of natural killer cell mediated immunity	2/94	33/18670	0.0119653	0.0416433	0.0277306	2
BP	GO:0002888	positive regulation of myeloid leukocyte mediated immunity	2/94	33/18670	0.0119653	0.0416433	0.0277306	2
BP	GO:0006471	protein ADP-ribosylation	2/94	33/18670	0.0119653	0.0416433	0.0277306	2
BP	GO:0010039	response to iron ion	2/94	33/18670	0.0119653	0.0416433	0.0277306	2
BP	GO:0033028	myeloid cell apoptotic process	2/94	33/18670	0.0119653	0.0416433	0.0277306	2
BP	GO:0050718	positive regulation of interleukin-1 beta secretion	2/94	33/18670	0.0119653	0.0416433	0.0277306	2
BP	GO:0070232	regulation of T cell apoptotic process	2/94	33/18670	0.0119653	0.0416433	0.0277306	2
BP	GO:0042100	B cell proliferation	3/94	95/18670	0.0122536	0.0425015	0.0283021	3
BP	GO:1903076	regulation of protein localization to plasma membrane	3/94	95/18670	0.0122536	0.0425015	0.0283021	3
BP	GO:0032755	positive regulation of interleukin-6 production	3/94	96/18670	0.0126036	0.0435809	0.0290209	3
BP	GO:0042533	tumor necrosis factor biosynthetic process	2/94	34/18670	0.0126718	0.0435809	0.0290209	2
BP	GO:0042534	regulation of tumor necrosis factor biosynthetic process	2/94	34/18670	0.0126718	0.0435809	0.0290209	2
BP	GO:0043516	regulation of DNA damage response, signal transduction by p53 class mediator	2/94	34/18670	0.0126718	0.0435809	0.0290209	2
BP	GO:0070670	response to interleukin-4	2/94	34/18670	0.0126718	0.0435809	0.0290209	2
BP	GO:1905330	regulation of morphogenesis of an epithelium	4/94	180/18670	0.0130073	0.0446591	0.0297389	4
BP	GO:0019886	antigen processing and presentation of exogenous peptide antigen via MHC class II	3/94	98/18670	0.0133205	0.0454578	0.0302707	3
BP	GO:0045807	positive regulation of endocytosis	3/94	98/18670	0.0133205	0.0454578	0.0302707	3
BP	GO:0032689	negative regulation of interferon-gamma production	2/94	35/18670	0.0133962	0.0454578	0.0302707	2
BP	GO:0032735	positive regulation of interleukin-12 production	2/94	35/18670	0.0133962	0.0454578	0.0302707	2
BP	GO:0051354	negative regulation of oxidoreductase activity	2/94	35/18670	0.0133962	0.0454578	0.0302707	2
BP	GO:0060338	regulation of type I interferon-mediated signaling pathway	2/94	35/18670	0.0133962	0.0454578	0.0302707	2
BP	GO:1990774	tumor necrosis factor secretion	2/94	35/18670	0.0133962	0.0454578	0.0302707	2
BP	GO:0043123	positive regulation of I-kappaB kinase/NF-kappaB signaling	4/94	183/18670	0.0137475	0.0465723	0.0310129	4
BP	GO:0010453	regulation of cell fate commitment	2/94	36/18670	0.0141382	0.0475006	0.0316311	2
BP	GO:0010742	macrophage derived foam cell differentiation	2/94	36/18670	0.0141382	0.0475006	0.0316311	2
BP	GO:0032733	positive regulation of interleukin-10 production	2/94	36/18670	0.0141382	0.0475006	0.0316311	2
BP	GO:0090077	foam cell differentiation	2/94	36/18670	0.0141382	0.0475006	0.0316311	2
BP	GO:1902622	regulation of neutrophil migration	2/94	36/18670	0.0141382	0.0475006	0.0316311	2
BP	GO:0048661	positive regulation of smooth muscle cell proliferation	3/94	101/18670	0.0144389	0.048431	0.0322506	3
BP	GO:1905475	regulation of protein localization to membrane	4/94	187/18670	0.0147755	0.0494784	0.0329481	4
BP	GO:0002714	positive regulation of B cell mediated immunity	2/94	37/18670	0.0148976	0.0494805	0.0329495	2
BP	GO:0002891	positive regulation of immunoglobulin mediated immune response	2/94	37/18670	0.0148976	0.0494805	0.0329495	2
BP	GO:0033280	response to vitamin D	2/94	37/18670	0.0148976	0.0494805	0.0329495	2
BP	GO:0046006	regulation of activated T cell proliferation	2/94	37/18670	0.0148976	0.0494805	0.0329495	2
BP	GO:1903514	release of sequestered calcium ion into cytosol by endoplasmic reticulum	2/94	37/18670	0.0148976	0.0494805	0.0329495	2
CC	GO:0009897	external side of plasma membrane	22/95	393/19717	1.17888e-17	1.7919e-15	1.31538e-15	22
CC	GO:0030139	endocytic vesicle	10/95	303/19717	2.02113e-06	0.000153606	0.000112758	10
CC	GO:0030666	endocytic vesicle membrane	7/95	167/19717	1.62954e-05	0.000825633	0.000606074	7
CC	GO:0001772	immunological synapse	4/95	36/19717	2.64677e-05	0.00100085	0.000734699	4
CC	GO:0030670	phagocytic vesicle membrane	5/95	76/19717	3.29228e-05	0.00100085	0.000734699	5
CC	GO:0045335	phagocytic vesicle	6/95	132/19717	4.28633e-05	0.00108587	0.000797107	6
CC	GO:0005623	cell	5/95	90/19717	7.42704e-05	0.00161273	0.00118386	5
CC	GO:0030176	integral component of endoplasmic reticulum membrane	5/95	150/19717	0.000796855	0.0140045	0.0102803	5
CC	GO:0005581	collagen trimer	4/95	87/19717	0.000829216	0.0140045	0.0102803	4
CC	GO:0031227	intrinsic component of endoplasmic reticulum membrane	5/95	158/19717	0.00100601	0.0152914	0.011225	5
CC	GO:0019774	proteasome core complex, beta-subunit complex	2/95	11/19717	0.00122818	0.0169712	0.0124581	2
CC	GO:0061702	inflammasome complex	2/95	14/19717	0.00201303	0.0254984	0.0187177	2
CC	GO:0030667	secretory granule membrane	6/95	298/19717	0.00319947	0.0374092	0.027461	6
CC	GO:0005839	proteasome core complex	2/95	20/19717	0.00412475	0.044783	0.032874	2
CC	GO:0033116	endoplasmic reticulum-Golgi intermediate compartment membrane	3/95	71/19717	0.0048874	0.0495256	0.0363554	3
MF	GO:0140375	immune receptor activity	9/93	128/17696	2.35285e-08	5.57626e-06	4.45803e-06	9
MF	GO:0042287	MHC protein binding	6/93	40/17696	5.94781e-08	7.04815e-06	5.63476e-06	6
MF	GO:0005126	cytokine receptor binding	11/93	286/17696	3.05585e-07	2.41412e-05	1.93001e-05	11
MF	GO:0042379	chemokine receptor binding	6/93	66/17696	1.26173e-06	7.47575e-05	5.97661e-05	6
MF	GO:0042288	MHC class I protein binding	4/93	20/17696	3.24713e-06	0.000153914	0.000123049	4
MF	GO:0008009	chemokine activity	5/93	49/17696	5.7133e-06	0.000225675	0.00018042	5
MF	GO:0004896	cytokine receptor activity	6/93	96/17696	1.13458e-05	0.000384137	0.000307105	6
MF	GO:0005125	cytokine activity	8/93	220/17696	2.06638e-05	0.000532994	0.000426111	8
MF	GO:0019864	IgG binding	3/93	11/17696	2.24892e-05	0.000532994	0.000426111	3
MF	GO:0045236	CXCR chemokine receptor binding	3/93	11/17696	2.24892e-05	0.000532994	0.000426111	3
MF	GO:0019955	cytokine binding	6/93	128/17696	5.80209e-05	0.00125009	0.000999404	6
MF	GO:0015026	coreceptor activity	4/93	44/17696	8.26155e-05	0.00163166	0.00130445	4
MF	GO:0019865	immunoglobulin binding	3/93	24/17696	0.000262533	0.00478618	0.0038264	3
MF	GO:0023023	MHC protein complex binding	3/93	25/17696	0.0002972	0.00503117	0.00402226	3
MF	GO:0033218	amide binding	8/93	356/17696	0.000571238	0.00902556	0.00721564	8
MF	GO:1904680	peptide transmembrane transporter activity	3/93	32/17696	0.000624086	0.00924428	0.0073905	3
MF	GO:0001540	amyloid-beta binding	4/93	78/17696	0.000757617	0.0105621	0.00844402	4
MF	GO:0042277	peptide binding	7/93	295/17696	0.000929269	0.0122354	0.00978178	7
MF	GO:0042056	chemoattractant activity	3/93	38/17696	0.00103754	0.012942	0.0103467	3
MF	GO:0048020	CCR chemokine receptor binding	3/93	43/17696	0.00148932	0.0176484	0.0141093	3
MF	GO:0016004	phospholipase activator activity	2/93	12/17696	0.00174261	0.0196665	0.0157228	2
MF	GO:0042887	amide transmembrane transporter activity	3/93	47/17696	0.0019274	0.0207634	0.0165996	3
MF	GO:0060229	lipase activator activity	2/93	14/17696	0.0023863	0.0245893	0.0196583	2
MF	GO:0097153	cysteine-type endopeptidase activity involved in apoptotic process	2/93	15/17696	0.00274403	0.0270973	0.0216634	2
MF	GO:0030169	low-density lipoprotein particle binding	2/93	16/17696	0.00312534	0.0296282	0.0236868	2
MF	GO:0001664	G protein-coupled receptor binding	6/93	280/17696	0.00359174	0.0327401	0.0261746	6
MF	GO:0048018	receptor ligand activity	8/93	482/17696	0.00385234	0.033815	0.027034	8
MF	GO:0030546	signaling receptor activator activity	8/93	487/17696	0.00409842	0.0346902	0.0277337	8
MF	GO:0004298	threonine-type endopeptidase activity	2/93	21/17696	0.0053768	0.0424767	0.0339587	2
MF	GO:0070003	threonine-type peptidase activity	2/93	21/17696	0.0053768	0.0424767	0.0339587	2
MF	GO:0016493	C-C chemokine receptor activity	2/93	23/17696	0.00643375	0.0491871	0.0393234	2
ICI signature genes B
ONTOLOGY	ID	Description	GeneRatio	BgRatio	pvalue	p.adjust	qvalue	Count
BP	GO:0030198	extracellular matrix organization	38/104	368/18670	2.59721e-38	2.6645e-35	2.08951e-35	38
BP	GO:0043062	extracellular structure organization	38/104	369/18670	2.88522e-38	2.6645e-35	2.08951e-35	38
BP	GO:0030199	collagen fibril organization	16/104	54/18670	4.5674e-24	2.81199e-21	2.20517e-21	16
BP	GO:0061448	connective tissue development	22/104	273/18670	1.20586e-19	5.56805e-17	4.36648e-17	22
BP	GO:0051216	cartilage development	18/104	209/18670	1.03776e-16	3.83348e-14	3.00622e-14	18
BP	GO:0060348	bone development	17/104	217/18670	3.86554e-15	1.18994e-12	9.33155e-13	17
BP	GO:0002062	chondrocyte differentiation	13/104	123/18670	1.70151e-13	4.48956e-11	3.52072e-11	13
BP	GO:0001503	ossification	19/104	398/18670	6.5886e-13	1.52114e-10	1.19288e-10	19
BP	GO:0007178	transmembrane receptor protein serine/threonine kinase signaling pathway	18/104	349/18670	7.74518e-13	1.58948e-10	1.24648e-10	18
BP	GO:0002063	chondrocyte development	9/104	48/18670	5.08173e-12	9.38595e-10	7.36048e-10	9
BP	GO:0090287	regulation of cellular response to growth factor stimulus	16/104	292/18670	6.559e-12	1.10132e-09	8.63653e-10	16
BP	GO:0090288	negative regulation of cellular response to growth factor stimulus	13/104	166/18670	8.20852e-12	1.26343e-09	9.90783e-10	13
BP	GO:0032963	collagen metabolic process	11/104	115/18670	4.10601e-11	5.83369e-09	4.57479e-09	11
BP	GO:0071560	cellular response to transforming growth factor beta stimulus	14/104	249/18670	1.07036e-10	1.41211e-08	1.10738e-08	14
BP	GO:0071559	response to transforming growth factor beta	14/104	255/18670	1.46669e-10	1.80598e-08	1.41625e-08	14
BP	GO:0060349	bone morphogenesis	10/104	114/18670	7.78905e-10	8.48325e-08	6.65258e-08	10
BP	GO:0048705	skeletal system morphogenesis	13/104	239/18670	7.80808e-10	8.48325e-08	6.65258e-08	13
BP	GO:0090092	regulation of transmembrane receptor protein serine/threonine kinase signaling pathway	13/104	241/18670	8.64662e-10	8.8724e-08	6.95775e-08	13
BP	GO:0007179	transforming growth factor beta receptor signaling pathway	12/104	199/18670	1.13139e-09	1.09983e-07	8.62487e-08	12
BP	GO:0090101	negative regulation of transmembrane receptor protein serine/threonine kinase signaling pathway	10/104	126/18670	2.08661e-09	1.92699e-07	1.51115e-07	10
BP	GO:0003416	endochondral bone growth	7/104	44/18670	4.38888e-09	3.86012e-07	3.02711e-07	7
BP	GO:0098868	bone growth	7/104	47/18670	7.10527e-09	5.9652e-07	4.67792e-07	7
BP	GO:0006936	muscle contraction	14/104	363/18670	1.40469e-08	1.11626e-06	8.7537e-07	14
BP	GO:0030282	bone mineralization	9/104	114/18670	1.45047e-08	1.11626e-06	8.7537e-07	9
BP	GO:0031214	biomineral tissue development	10/104	163/18670	2.51553e-08	1.78699e-06	1.40136e-06	10
BP	GO:0110148	biomineralization	10/104	163/18670	2.51553e-08	1.78699e-06	1.40136e-06	10
BP	GO:0001649	osteoblast differentiation	11/104	225/18670	5.09253e-08	3.48367e-06	2.7319e-06	11
BP	GO:2000027	regulation of animal organ morphogenesis	11/104	253/18670	1.67297e-07	1.10356e-05	8.65416e-06	11
BP	GO:0006024	glycosaminoglycan biosynthetic process	8/104	110/18670	1.8092e-07	1.15227e-05	9.03615e-06	8
BP	GO:0035265	organ growth	10/104	204/18670	2.08058e-07	1.28094e-05	1.00452e-05	10
BP	GO:0060351	cartilage development involved in endochondral bone morphogenesis	6/104	47/18670	2.30449e-07	1.37303e-05	1.07673e-05	6
BP	GO:0006023	aminoglycan biosynthetic process	8/104	115/18670	2.55282e-07	1.47345e-05	1.15549e-05	8
BP	GO:0030512	negative regulation of transforming growth factor beta receptor signaling pathway	7/104	81/18670	3.36525e-07	1.88352e-05	1.47706e-05	7
BP	GO:0017015	regulation of transforming growth factor beta receptor signaling pathway	8/104	120/18670	3.54447e-07	1.8888e-05	1.4812e-05	8
BP	GO:0003012	muscle system process	14/104	472/18670	3.5792e-07	1.8888e-05	1.4812e-05	14
BP	GO:1903845	negative regulation of cellular response to transforming growth factor beta stimulus	7/104	83/18670	3.98184e-07	2.00911e-05	1.57555e-05	7
BP	GO:1903844	regulation of cellular response to transforming growth factor beta stimulus	8/104	122/18670	4.02474e-07	2.00911e-05	1.57555e-05	8
BP	GO:0060485	mesenchyme development	11/104	279/18670	4.44582e-07	2.1609e-05	1.69458e-05	11
BP	GO:0032964	collagen biosynthetic process	6/104	53/18670	4.79584e-07	2.27126e-05	1.78113e-05	6
BP	GO:0070208	protein heterotrimerization	4/104	13/18670	6.25002e-07	2.88595e-05	2.26317e-05	4
BP	GO:0031589	cell-substrate adhesion	12/104	354/18670	6.4825e-07	2.92029e-05	2.2901e-05	12
BP	GO:0006029	proteoglycan metabolic process	7/104	94/18670	9.33756e-07	3.91965e-05	3.0738e-05	7
BP	GO:0070167	regulation of biomineral tissue development	7/104	94/18670	9.33756e-07	3.91965e-05	3.0738e-05	7
BP	GO:0110149	regulation of biomineralization	7/104	94/18670	9.33756e-07	3.91965e-05	3.0738e-05	7
BP	GO:0006027	glycosaminoglycan catabolic process	6/104	61/18670	1.11892e-06	4.59255e-05	3.60148e-05	6
BP	GO:0003417	growth plate cartilage development	5/104	36/18670	1.59981e-06	6.4236e-05	5.0374e-05	5
BP	GO:0006026	aminoglycan catabolic process	6/104	65/18670	1.63481e-06	6.42447e-05	5.03808e-05	6
BP	GO:0003414	chondrocyte morphogenesis involved in endochondral bone morphogenesis	4/104	18/18670	2.61809e-06	9.67122e-05	7.58419e-05	4
BP	GO:0003429	growth plate cartilage chondrocyte morphogenesis	4/104	18/18670	2.61809e-06	9.67122e-05	7.58419e-05	4
BP	GO:0090171	chondrocyte morphogenesis	4/104	18/18670	2.61809e-06	9.67122e-05	7.58419e-05	4
BP	GO:0030203	glycosaminoglycan metabolic process	8/104	160/18670	3.1324e-06	0.000113442	8.89614e-05	8
BP	GO:0060350	endochondral bone morphogenesis	6/104	73/18670	3.25019e-06	0.000115074	9.0241e-05	6
BP	GO:0003422	growth plate cartilage morphogenesis	4/104	19/18670	3.30206e-06	0.000115074	9.0241e-05	4
BP	GO:0030500	regulation of bone mineralization	6/104	76/18670	4.11815e-06	0.000140856	0.00011046	6
BP	GO:0007160	cell-matrix adhesion	9/104	225/18670	4.65566e-06	0.000155982	0.000122321	9
BP	GO:0006022	aminoglycan metabolic process	8/104	170/18670	4.91199e-06	0.000155982	0.000122321	8
BP	GO:0071772	response to BMP	8/104	170/18670	4.91199e-06	0.000155982	0.000122321	8
BP	GO:0071773	cellular response to BMP stimulus	8/104	170/18670	4.91199e-06	0.000155982	0.000122321	8
BP	GO:0035987	endodermal cell differentiation	5/104	45/18670	4.98263e-06	0.000155982	0.000122321	5
BP	GO:0030324	lung development	8/104	172/18670	5.35524e-06	0.000164852	0.000129277	8
BP	GO:0055002	striated muscle cell development	8/104	173/18670	5.58927e-06	0.000169236	0.000132715	8
BP	GO:0030323	respiratory tube development	8/104	176/18670	6.34401e-06	0.00018899	0.000148206	8
BP	GO:0048706	embryonic skeletal system development	7/104	126/18670	6.65966e-06	0.000195244	0.000153111	7
BP	GO:1905330	regulation of morphogenesis of an epithelium	8/104	180/18670	7.48307e-06	0.000215957	0.000169354	8
BP	GO:0010712	regulation of collagen metabolic process	5/104	49/18670	7.64063e-06	0.000217111	0.000170259	5
BP	GO:0001706	endoderm formation	5/104	50/18670	8.4522e-06	0.000236534	0.00018549	5
BP	GO:0003418	growth plate cartilage chondrocyte differentiation	4/104	24/18670	8.86066e-06	0.000240671	0.000188735	4
BP	GO:0003433	chondrocyte development involved in endochondral bone morphogenesis	4/104	24/18670	8.86066e-06	0.000240671	0.000188735	4
BP	GO:0055001	muscle cell development	8/104	186/18670	9.5133e-06	0.000254653	0.000199699	8
BP	GO:0051271	negative regulation of cellular component movement	11/104	384/18670	9.73143e-06	0.000256771	0.00020136	11
BP	GO:0010717	regulation of epithelial to mesenchymal transition	6/104	90/18670	1.10132e-05	0.000286499	0.000224673	6
BP	GO:0030510	regulation of BMP signaling pathway	6/104	91/18670	1.17378e-05	0.000301107	0.000236129	6
BP	GO:0030206	chondroitin sulfate biosynthetic process	4/104	26/18670	1.236e-05	0.000305253	0.00023938	4
BP	GO:0045992	negative regulation of embryonic development	4/104	26/18670	1.236e-05	0.000305253	0.00023938	4
BP	GO:0070206	protein trimerization	5/104	54/18670	1.23952e-05	0.000305253	0.00023938	5
BP	GO:0090596	sensory organ morphogenesis	9/104	256/18670	1.31623e-05	0.000319877	0.000250849	9
BP	GO:0044273	sulfur compound catabolic process	5/104	55/18670	1.35747e-05	0.000325618	0.00025535	5
BP	GO:0060541	respiratory system development	8/104	198/18670	1.49898e-05	0.000354951	0.000278353	8
BP	GO:0030336	negative regulation of cell migration	10/104	334/18670	1.72988e-05	0.000404442	0.000317165	10
BP	GO:0007517	muscle organ development	11/104	410/18670	1.79151e-05	0.00040931	0.000320981	11
BP	GO:0030278	regulation of ossification	8/104	203/18670	1.79502e-05	0.00040931	0.000320981	8
BP	GO:0060536	cartilage morphogenesis	4/104	29/18670	1.93856e-05	0.000436649	0.000342421	4
BP	GO:0048592	eye morphogenesis	7/104	149/18670	1.99228e-05	0.000443341	0.000347669	7
BP	GO:0003413	chondrocyte differentiation involved in endochondral bone morphogenesis	4/104	30/18670	2.22725e-05	0.000489729	0.000384047	4
BP	GO:0032835	glomerulus development	5/104	62/18670	2.44834e-05	0.00053201	0.000417204	5
BP	GO:2000146	negative regulation of cell motility	10/104	349/18670	2.52009e-05	0.000540574	0.000423919	10
BP	GO:0050650	chondroitin sulfate proteoglycan biosynthetic process	4/104	31/18670	2.54629e-05	0.000540574	0.000423919	4
BP	GO:0010810	regulation of cell-substrate adhesion	8/104	215/18670	2.71158e-05	0.000569123	0.000446307	8
BP	GO:0030509	BMP signaling pathway	7/104	157/18670	2.79117e-05	0.000579247	0.000454246	7
BP	GO:0048762	mesenchymal cell differentiation	8/104	220/18670	3.19515e-05	0.000655715	0.000514213	8
BP	GO:0006939	smooth muscle contraction	6/104	110/18670	3.46335e-05	0.000702945	0.000551251	6
BP	GO:0030208	dermatan sulfate biosynthetic process	3/104	12/18670	3.56165e-05	0.00071504	0.000560736	3
BP	GO:0051146	striated muscle cell differentiation	9/104	293/18670	3.81182e-05	0.000739012	0.000579535	9
BP	GO:1903510	mucopolysaccharide metabolic process	6/104	112/18670	3.83394e-05	0.000739012	0.000579535	6
BP	GO:0035924	cellular response to vascular endothelial growth factor stimulus	5/104	68/18670	3.8411e-05	0.000739012	0.000579535	5
BP	GO:0071230	cellular response to amino acid stimulus	5/104	68/18670	3.8411e-05	0.000739012	0.000579535	5
BP	GO:0030205	dermatan sulfate metabolic process	3/104	13/18670	4.6114e-05	0.000869107	0.000681556	3
BP	GO:0038065	collagen-activated signaling pathway	3/104	13/18670	4.6114e-05	0.000869107	0.000681556	3
BP	GO:0040013	negative regulation of locomotion	10/104	381/18670	5.28812e-05	0.000986582	0.00077368	10
BP	GO:0030207	chondroitin sulfate catabolic process	3/104	14/18670	5.84529e-05	0.00107116	0.000840008	3
BP	GO:0001704	formation of primary germ layer	6/104	121/18670	5.91546e-05	0.00107116	0.000840008	6
BP	GO:0070252	actin-mediated cell contraction	6/104	121/18670	5.91546e-05	0.00107116	0.000840008	6
BP	GO:0030204	chondroitin sulfate metabolic process	4/104	39/18670	6.43223e-05	0.00115343	0.000904522	4
BP	GO:0007492	endoderm development	5/104	76/18670	6.57194e-05	0.00116715	0.000915283	5
BP	GO:0050651	dermatan sulfate proteoglycan biosynthetic process	3/104	15/18670	7.27704e-05	0.00128007	0.00100383	3
BP	GO:0045667	regulation of osteoblast differentiation	6/104	126/18670	7.41255e-05	0.0012916	0.00101288	6
BP	GO:0085029	extracellular matrix assembly	4/104	41/18670	7.85215e-05	0.00134286	0.00105308	4
BP	GO:1903053	regulation of extracellular matrix organization	4/104	41/18670	7.85215e-05	0.00134286	0.00105308	4
BP	GO:0050655	dermatan sulfate proteoglycan metabolic process	3/104	16/18670	8.92011e-05	0.00151151	0.00118533	3
BP	GO:0060537	muscle tissue development	10/104	408/18670	9.33673e-05	0.00156772	0.00122941	10
BP	GO:0042476	odontogenesis	6/104	132/18670	9.59247e-05	0.00159615	0.00125171	6
BP	GO:1901136	carbohydrate derivative catabolic process	7/104	192/18670	9.98934e-05	0.00164735	0.00129186	7
BP	GO:0050654	chondroitin sulfate proteoglycan metabolic process	4/104	44/18670	0.000103917	0.00169853	0.00133199	4
BP	GO:0048701	embryonic cranial skeleton morphogenesis	4/104	45/18670	0.000113569	0.00184001	0.00144294	4
BP	GO:0060048	cardiac muscle contraction	6/104	140/18670	0.000132615	0.0021299	0.00167028	6
BP	GO:0001837	epithelial to mesenchymal transition	6/104	141/18670	0.00013789	0.00219554	0.00172174	6
BP	GO:0060021	roof of mouth development	5/104	89/18670	0.000139443	0.0022013	0.00172626	5
BP	GO:0045778	positive regulation of ossification	5/104	90/18670	0.000146998	0.00229241	0.00179772	5
BP	GO:0030048	actin filament-based movement	6/104	143/18670	0.000148939	0.00229241	0.00179772	6
BP	GO:0044344	cellular response to fibroblast growth factor stimulus	6/104	143/18670	0.000148939	0.00229241	0.00179772	6
BP	GO:1904063	negative regulation of cation transmembrane transport	5/104	91/18670	0.000154862	0.00236389	0.00185376	5
BP	GO:0010718	positive regulation of epithelial to mesenchymal transition	4/104	50/18670	0.000171834	0.00260146	0.00204007	4
BP	GO:0035567	non-canonical Wnt signaling pathway	6/104	150/18670	0.000193246	0.00287844	0.00225727	6
BP	GO:0071774	response to fibroblast growth factor	6/104	150/18670	0.000193246	0.00287844	0.00225727	6
BP	GO:0030514	negative regulation of BMP signaling pathway	4/104	52/18670	0.00020028	0.00295934	0.00232072	4
BP	GO:0016485	protein processing	7/104	217/18670	0.000212846	0.00312005	0.00244675	7
BP	GO:0060840	artery development	5/104	100/18670	0.000240988	0.00350476	0.00274844	5
BP	GO:0043271	negative regulation of ion transport	6/104	157/18670	0.000247368	0.00356944	0.00279916	6
BP	GO:0032331	negative regulation of chondrocyte differentiation	3/104	23/18670	0.000274211	0.00389591	0.00305518	3
BP	GO:2000050	regulation of non-canonical Wnt signaling pathway	3/104	23/18670	0.000274211	0.00389591	0.00305518	3
BP	GO:0034766	negative regulation of ion transmembrane transport	5/104	103/18670	0.000276543	0.00389904	0.00305763	5
BP	GO:0042692	muscle cell differentiation	9/104	385/18670	0.000300796	0.00420886	0.0033006	9
BP	GO:0002092	positive regulation of receptor internalization	3/104	24/18670	0.000312118	0.00427024	0.00334873	3
BP	GO:0034505	tooth mineralization	3/104	24/18670	0.000312118	0.00427024	0.00334873	3
BP	GO:1903010	regulation of bone development	3/104	24/18670	0.000312118	0.00427024	0.00334873	3
BP	GO:0014706	striated muscle tissue development	9/104	390/18670	0.000330588	0.00448967	0.00352081	9
BP	GO:0060071	Wnt signaling pathway, planar cell polarity pathway	5/104	108/18670	0.000344484	0.00464425	0.00364203	5
BP	GO:0018149	peptide cross-linking	4/104	60/18670	0.00034865	0.00466635	0.00365936	4
BP	GO:0090175	regulation of establishment of planar polarity	5/104	110/18670	0.000374933	0.00498202	0.00390691	5
BP	GO:0043200	response to amino acid	5/104	113/18670	0.000424368	0.00559862	0.00439045	5
BP	GO:0045669	positive regulation of osteoblast differentiation	4/104	64/18670	0.000446606	0.00585022	0.00458775	4
BP	GO:0006941	striated muscle contraction	6/104	177/18670	0.000469623	0.00610841	0.00479023	6
BP	GO:0030177	positive regulation of Wnt signaling pathway	6/104	179/18670	0.000498388	0.00634844	0.00497846	6
BP	GO:0048736	appendage development	6/104	179/18670	0.000498388	0.00634844	0.00497846	6
BP	GO:0060173	limb development	6/104	179/18670	0.000498388	0.00634844	0.00497846	6
BP	GO:1904888	cranial skeletal system development	4/104	66/18670	0.000502298	0.00635441	0.00498314	4
BP	GO:0048747	muscle fiber development	4/104	67/18670	0.00053192	0.00668338	0.00524112	4
BP	GO:0010811	positive regulation of cell-substrate adhesion	5/104	121/18670	0.000580293	0.0072419	0.00567911	5
BP	GO:0007369	gastrulation	6/104	185/18670	0.00059299	0.0073247	0.00574404	6
BP	GO:0030166	proteoglycan biosynthetic process	4/104	69/18670	0.000594859	0.0073247	0.00574404	4
BP	GO:0061037	negative regulation of cartilage development	3/104	30/18670	0.000611078	0.00747458	0.00586158	3
BP	GO:0001736	establishment of planar polarity	5/104	124/18670	0.000648647	0.00783039	0.00614061	5
BP	GO:0007164	establishment of tissue polarity	5/104	124/18670	0.000648647	0.00783039	0.00614061	5
BP	GO:0050673	epithelial cell proliferation	9/104	434/18670	0.00071405	0.00856396	0.00671587	9
BP	GO:0044272	sulfur compound biosynthetic process	6/104	192/18670	0.000720381	0.00858416	0.00673171	6
BP	GO:0002576	platelet degranulation	5/104	128/18670	0.00074896	0.00875525	0.00686588	5
BP	GO:0034763	negative regulation of transmembrane transport	5/104	128/18670	0.00074896	0.00875525	0.00686588	5
BP	GO:0051291	protein heterooligomerization	5/104	128/18670	0.00074896	0.00875525	0.00686588	5
BP	GO:0086003	cardiac muscle cell contraction	4/104	74/18670	0.000775077	0.00900357	0.00706062	4
BP	GO:0048844	artery morphogenesis	4/104	76/18670	0.000856911	0.00989196	0.0077573	4
BP	GO:0048048	embryonic eye morphogenesis	3/104	34/18670	0.000886229	0.0101669	0.00797287	3
BP	GO:0001822	kidney development	7/104	278/18670	0.000934953	0.0106596	0.0083593	7
BP	GO:0001654	eye development	8/104	362/18670	0.000945448	0.0107131	0.00840127	8
BP	GO:0030111	regulation of Wnt signaling pathway	8/104	363/18670	0.000962365	0.0108067	0.00847465	8
BP	GO:0110111	negative regulation of animal organ morphogenesis	3/104	35/18670	0.000965408	0.0108067	0.00847465	3
BP	GO:0150063	visual system development	8/104	366/18670	0.00101458	0.0112887	0.00885261	8
BP	GO:0040036	regulation of fibroblast growth factor receptor signaling pathway	3/104	36/18670	0.00104893	0.011601	0.00909756	3
BP	GO:0051604	protein maturation	7/104	285/18670	0.00108016	0.0118753	0.00931264	7
BP	GO:0060828	regulation of canonical Wnt signaling pathway	7/104	286/18670	0.00110227	0.0119711	0.00938774	7
BP	GO:0048880	sensory system development	8/104	371/18670	0.00110663	0.0119711	0.00938774	8
BP	GO:0001667	ameboidal-type cell migration	9/104	462/18670	0.00110831	0.0119711	0.00938774	9
BP	GO:0048562	embryonic organ morphogenesis	7/104	288/18670	0.00114757	0.0123231	0.00966376	7
BP	GO:0001738	morphogenesis of a polarized epithelium	5/104	141/18670	0.00115607	0.0123426	0.00967909	5
BP	GO:0072006	nephron development	5/104	142/18670	0.00119304	0.012664	0.00993114	5
BP	GO:1904706	negative regulation of vascular smooth muscle cell proliferation	3/104	38/18670	0.00122936	0.0129751	0.0101751	3
BP	GO:0072001	renal system development	7/104	293/18670	0.00126724	0.0132988	0.0104289	7
BP	GO:0032836	glomerular basement membrane development	2/104	10/18670	0.00134325	0.0138603	0.0108692	2
BP	GO:0038063	collagen-activated tyrosine kinase receptor signaling pathway	2/104	10/18670	0.00134325	0.0138603	0.0108692	2
BP	GO:0060346	bone trabecula formation	2/104	10/18670	0.00134325	0.0138603	0.0108692	2
BP	GO:0090263	positive regulation of canonical Wnt signaling pathway	5/104	147/18670	0.00139112	0.0142744	0.011194	5
BP	GO:0043583	ear development	6/104	219/18670	0.00142035	0.0144938	0.0113661	6
BP	GO:0016331	morphogenesis of embryonic epithelium	5/104	150/18670	0.00152104	0.015436	0.012105	5
BP	GO:0032410	negative regulation of transporter activity	4/104	89/18670	0.00154318	0.0155752	0.0122141	4
BP	GO:1903011	negative regulation of bone development	2/104	11/18670	0.00163579	0.0164202	0.0128767	2
BP	GO:0010470	regulation of gastrulation	3/104	42/18670	0.0016462	0.0164353	0.0128886	3
BP	GO:0030168	platelet activation	5/104	153/18670	0.00165969	0.0164809	0.0129243	5
BP	GO:0048704	embryonic skeletal system morphogenesis	4/104	93/18670	0.00181432	0.01792	0.0140529	4
BP	GO:0032965	regulation of collagen biosynthetic process	3/104	44/18670	0.00188391	0.0184105	0.0144376	3
BP	GO:0038084	vascular endothelial growth factor signaling pathway	3/104	44/18670	0.00188391	0.0184105	0.0144376	3
BP	GO:0048738	cardiac muscle tissue development	6/104	233/18670	0.00194362	0.0186207	0.0146024	6
BP	GO:0009886	post-embryonic animal morphogenesis	2/104	12/18670	0.00195583	0.0186207	0.0146024	2
BP	GO:0014831	gastro-intestinal system smooth muscle contraction	2/104	12/18670	0.00195583	0.0186207	0.0146024	2
BP	GO:0042340	keratan sulfate catabolic process	2/104	12/18670	0.00195583	0.0186207	0.0146024	2
BP	GO:0060394	negative regulation of pathway-restricted SMAD protein phosphorylation	2/104	12/18670	0.00195583	0.0186207	0.0146024	2
BP	GO:0030574	collagen catabolic process	3/104	47/18670	0.00227884	0.0215847	0.0169268	3
BP	GO:0061430	bone trabecula morphogenesis	2/104	13/18670	0.00230305	0.0217027	0.0170193	2
BP	GO:0009100	glycoprotein metabolic process	8/104	419/18670	0.00237552	0.0221596	0.0173776	8
BP	GO:0043588	skin development	8/104	419/18670	0.00237552	0.0221596	0.0173776	8
BP	GO:0035051	cardiocyte differentiation	5/104	167/18670	0.00243236	0.0225757	0.0177039	5
BP	GO:0001655	urogenital system development	7/104	330/18670	0.002486	0.0229582	0.0180039	7
BP	GO:0035791	platelet-derived growth factor receptor-beta signaling pathway	2/104	14/18670	0.00267715	0.0243881	0.0191252	2
BP	GO:1903054	negative regulation of extracellular matrix organization	2/104	14/18670	0.00267715	0.0243881	0.0191252	2
BP	GO:0006937	regulation of muscle contraction	5/104	171/18670	0.00269443	0.0243881	0.0191252	5
BP	GO:0060070	canonical Wnt signaling pathway	7/104	335/18670	0.00270308	0.0243881	0.0191252	7
BP	GO:0048568	embryonic organ development	8/104	428/18670	0.00270685	0.0243881	0.0191252	8
BP	GO:0048146	positive regulation of fibroblast proliferation	3/104	51/18670	0.00288001	0.0256975	0.020152	3
BP	GO:0048260	positive regulation of receptor-mediated endocytosis	3/104	51/18670	0.00288001	0.0256975	0.020152	3
BP	GO:0032330	regulation of chondrocyte differentiation	3/104	52/18670	0.00304407	0.0267115	0.0209472	3
BP	GO:0048569	post-embryonic animal organ development	2/104	15/18670	0.00307782	0.0267115	0.0209472	2
BP	GO:0090177	establishment of planar polarity involved in neural tube closure	2/104	15/18670	0.00307782	0.0267115	0.0209472	2
BP	GO:1902548	negative regulation of cellular response to vascular endothelial growth factor stimulus	2/104	15/18670	0.00307782	0.0267115	0.0209472	2
BP	GO:2000095	regulation of Wnt signaling pathway, planar cell polarity pathway	2/104	15/18670	0.00307782	0.0267115	0.0209472	2
BP	GO:0001101	response to acid chemical	7/104	343/18670	0.00308043	0.0267115	0.0209472	7
BP	GO:0090090	negative regulation of canonical Wnt signaling pathway	5/104	178/18670	0.00320146	0.0276313	0.0216685	5
BP	GO:0055119	relaxation of cardiac muscle	2/104	16/18670	0.00350477	0.0298309	0.0233934	2
BP	GO:0072109	glomerular mesangium development	2/104	16/18670	0.00350477	0.0298309	0.0233934	2
BP	GO:0086103	G protein-coupled receptor signaling pathway involved in heart process	2/104	16/18670	0.00350477	0.0298309	0.0233934	2
BP	GO:0002090	regulation of receptor internalization	3/104	55/18670	0.00357033	0.0302496	0.0237218	3
BP	GO:0008543	fibroblast growth factor receptor signaling pathway	4/104	114/18670	0.0037938	0.0319961	0.0250914	4
BP	GO:0001755	neural crest cell migration	3/104	57/18670	0.00395015	0.0324882	0.0254773	3
BP	GO:0043491	protein kinase B signaling	6/104	269/18670	0.00395645	0.0324882	0.0254773	6
BP	GO:0010715	regulation of extracellular matrix disassembly	2/104	17/18670	0.00395768	0.0324882	0.0254773	2
BP	GO:0035988	chondrocyte proliferation	2/104	17/18670	0.00395768	0.0324882	0.0254773	2
BP	GO:0042249	establishment of planar polarity of embryonic epithelium	2/104	17/18670	0.00395768	0.0324882	0.0254773	2
BP	GO:0071850	mitotic cell cycle arrest	2/104	17/18670	0.00395768	0.0324882	0.0254773	2
BP	GO:0090130	tissue migration	7/104	361/18670	0.00407652	0.0333156	0.0261262	7
BP	GO:0035904	aorta development	3/104	58/18670	0.00414893	0.033758	0.0264731	3
BP	GO:0018108	peptidyl-tyrosine phosphorylation	7/104	363/18670	0.00420071	0.0340294	0.0266859	7
BP	GO:0018212	peptidyl-tyrosine modification	7/104	366/18670	0.00439235	0.0351666	0.0275777	7
BP	GO:0048839	inner ear development	5/104	192/18670	0.00441656	0.0351666	0.0275777	5
BP	GO:0036035	osteoclast development	2/104	18/18670	0.00443628	0.0351666	0.0275777	2
BP	GO:0060977	coronary vasculature morphogenesis	2/104	18/18670	0.00443628	0.0351666	0.0275777	2
BP	GO:0097094	craniofacial suture morphogenesis	2/104	18/18670	0.00443628	0.0351666	0.0275777	2
BP	GO:0022612	gland morphogenesis	4/104	120/18670	0.00455344	0.035941	0.028185	4
BP	GO:0042733	embryonic digit morphogenesis	3/104	61/18670	0.00478135	0.0375794	0.0294698	3
BP	GO:0036342	post-anal tail morphogenesis	2/104	19/18670	0.00494025	0.0383389	0.0300654	2
BP	GO:0060973	cell migration involved in heart development	2/104	19/18670	0.00494025	0.0383389	0.0300654	2
BP	GO:0098915	membrane repolarization during ventricular cardiac muscle cell action potential	2/104	19/18670	0.00494025	0.0383389	0.0300654	2
BP	GO:0060047	heart contraction	6/104	282/18670	0.00497022	0.03841	0.0301212	6
BP	GO:0060393	regulation of pathway-restricted SMAD protein phosphorylation	3/104	62/18670	0.00500437	0.0385128	0.0302018	3
BP	GO:0031032	actomyosin structure organization	5/104	199/18670	0.00513367	0.039344	0.0308536	5
BP	GO:0050678	regulation of epithelial cell proliferation	7/104	378/18670	0.0052259	0.0398155	0.0312234	7
BP	GO:0030326	embryonic limb morphogenesis	4/104	125/18670	0.00525987	0.0398155	0.0312234	4
BP	GO:0035113	embryonic appendage morphogenesis	4/104	125/18670	0.00525987	0.0398155	0.0312234	4
BP	GO:0045765	regulation of angiogenesis	7/104	383/18670	0.00560633	0.0422649	0.0331442	7
BP	GO:0060389	pathway-restricted SMAD protein phosphorylation	3/104	65/18670	0.00571068	0.0428765	0.0336239	3
BP	GO:0003015	heart process	6/104	292/18670	0.00587128	0.0439039	0.0344295	6
BP	GO:0030728	ovulation	2/104	21/18670	0.00602318	0.044322	0.0347574	2
BP	GO:0032516	positive regulation of phosphoprotein phosphatase activity	2/104	21/18670	0.00602318	0.044322	0.0347574	2
BP	GO:0055093	response to hyperoxia	2/104	21/18670	0.00602318	0.044322	0.0347574	2
BP	GO:1903055	positive regulation of extracellular matrix organization	2/104	21/18670	0.00602318	0.044322	0.0347574	2
BP	GO:0048662	negative regulation of smooth muscle cell proliferation	3/104	67/18670	0.00621308	0.0455379	0.0357109	3
BP	GO:0071229	cellular response to acid chemical	5/104	209/18670	0.00629624	0.045965	0.0360459	5
BP	GO:0045995	regulation of embryonic development	4/104	132/18670	0.00636706	0.0461175	0.0361654	4
BP	GO:0055007	cardiac muscle cell differentiation	4/104	132/18670	0.00636706	0.0461175	0.0361654	4
BP	GO:0009612	response to mechanical stimulus	5/104	210/18670	0.00642186	0.0461524	0.0361928	5
BP	GO:0030178	negative regulation of Wnt signaling pathway	5/104	210/18670	0.00642186	0.0461524	0.0361928	5
BP	GO:0033627	cell adhesion mediated by integrin	3/104	68/18670	0.00647386	0.0463458	0.0363445	3
BP	GO:0003094	glomerular filtration	2/104	22/18670	0.00660156	0.0468965	0.0367763	2
BP	GO:0040037	negative regulation of fibroblast growth factor receptor signaling pathway	2/104	22/18670	0.00660156	0.0468965	0.0367763	2
BP	GO:0048565	digestive tract development	4/104	134/18670	0.0067097	0.047482	0.0372355	4
BP	GO:0007015	actin filament organization	7/104	400/18670	0.00705672	0.0497472	0.0390118	7
CC	GO:0062023	collagen-containing extracellular matrix	43/110	406/19717	6.8313e-44	1.09301e-41	8.55711e-42	43
CC	GO:0005581	collagen trimer	17/110	87/19717	4.86086e-22	3.88869e-20	3.04443e-20	17
CC	GO:0005788	endoplasmic reticulum lumen	20/110	309/19717	5.32296e-16	2.83891e-14	2.22257e-14	20
CC	GO:0098644	complex of collagen trimers	7/110	19/19717	6.60964e-12	2.64386e-10	2.06986e-10	7
CC	GO:0005583	fibrillar collagen trimer	6/110	11/19717	1.18634e-11	3.16356e-10	2.47674e-10	6
CC	GO:0098643	banded collagen fibril	6/110	11/19717	1.18634e-11	3.16356e-10	2.47674e-10	6
CC	GO:0005604	basement membrane	8/110	95/19717	5.89559e-08	1.34756e-06	1.055e-06	8
CC	GO:0043202	lysosomal lumen	7/110	95/19717	1.0237e-06	2.0474e-05	1.6029e-05	7
CC	GO:0042383	sarcolemma	7/110	136/19717	1.12116e-05	0.000199318	0.000156045	7
CC	GO:0001527	microfibril	3/110	10/19717	1.9705e-05	0.00031528	0.000246831	3
CC	GO:0005796	Golgi lumen	6/110	102/19717	2.29155e-05	0.000333316	0.000260952	6
CC	GO:0031093	platelet alpha granule lumen	5/110	67/19717	3.617e-05	0.000455395	0.000356526	5
CC	GO:0005884	actin filament	6/110	111/19717	3.70009e-05	0.000455395	0.000356526	6
CC	GO:0043292	contractile fiber	8/110	234/19717	5.05626e-05	0.000542963	0.000425083	8
CC	GO:0005775	vacuolar lumen	7/110	172/19717	5.09028e-05	0.000542963	0.000425083	7
CC	GO:0030017	sarcomere	7/110	204/19717	0.000148142	0.00147427	0.0011542	7
CC	GO:0031091	platelet alpha granule	5/110	91/19717	0.000156641	0.00147427	0.0011542	5
CC	GO:0030016	myofibril	7/110	224/19717	0.000262762	0.00233566	0.00182858	7
CC	GO:0005925	focal adhesion	9/110	405/19717	0.000444868	0.00374626	0.00293293	9
CC	GO:0030055	cell-substrate junction	9/110	412/19717	0.000503358	0.00390088	0.00305398	9
CC	GO:0001725	stress fiber	4/110	67/19717	0.000536371	0.00390088	0.00305398	4
CC	GO:0097517	contractile actin filament bundle	4/110	67/19717	0.000536371	0.00390088	0.00305398	4
CC	GO:0005865	striated muscle thin filament	3/110	31/19717	0.000677753	0.00471481	0.0036912	3
CC	GO:0036379	myofilament	3/110	32/19717	0.000744842	0.00496561	0.00388755	3
CC	GO:0032432	actin filament bundle	4/110	75/19717	0.000821992	0.00526075	0.00411861	4
CC	GO:0042641	actomyosin	4/110	79/19717	0.00099893	0.00614726	0.00481266	4
CC	GO:0016528	sarcoplasm	4/110	80/19717	0.00104703	0.00620463	0.00485757	4
CC	GO:0034774	secretory granule lumen	7/110	321/19717	0.00216156	0.0123518	0.00967014	7
CC	GO:0060205	cytoplasmic vesicle lumen	7/110	325/19717	0.00231692	0.012783	0.0100077	7
CC	GO:0031983	vesicle lumen	7/110	327/19717	0.00239776	0.012788	0.0100117	7
CC	GO:0046658	anchored component of plasma membrane	3/110	59/19717	0.00437759	0.022594	0.0176887	3
CC	GO:0030018	Z disc	4/110	132/19717	0.00641429	0.0320715	0.0251086	4
CC	GO:0016529	sarcoplasmic reticulum	3/110	71/19717	0.00733405	0.035559	0.027839	3
CC	GO:0031674	I band	4/110	143/19717	0.00846376	0.0398294	0.0311823	4
MF	GO:0005201	extracellular matrix structural constituent	34/105	163/17696	4.0316e-44	8.70826e-42	7.21444e-42	34
MF	GO:0030020	extracellular matrix structural constituent conferring tensile strength	12/105	41/17696	6.82497e-18	7.37096e-16	6.10655e-16	12
MF	GO:0005518	collagen binding	13/105	67/17696	1.022e-16	7.35843e-15	6.09616e-15	13
MF	GO:0005539	glycosaminoglycan binding	15/105	229/17696	5.99637e-12	3.23804e-10	2.68259e-10	15
MF	GO:0048407	platelet-derived growth factor binding	6/105	11/17696	1.70334e-11	6.96652e-10	5.77149e-10	6
MF	GO:0005178	integrin binding	12/105	132/17696	1.93515e-11	6.96652e-10	5.77149e-10	12
MF	GO:0030021	extracellular matrix structural constituent conferring compression resistance	7/105	22/17696	3.35114e-11	1.03407e-09	8.56682e-10	7
MF	GO:0019838	growth factor binding	10/105	137/17696	8.57947e-09	2.31646e-07	1.91909e-07	10
MF	GO:0008201	heparin binding	9/105	169/17696	7.31951e-07	1.75668e-05	1.45534e-05	9
MF	GO:0050839	cell adhesion molecule binding	14/105	499/17696	1.46792e-06	3.17071e-05	2.6268e-05	14
MF	GO:0002020	protease binding	7/105	128/17696	1.11087e-05	0.000218134	0.000180715	7
MF	GO:1901681	sulfur compound binding	9/105	250/17696	1.79329e-05	0.000322792	0.00026742	9
MF	GO:0050840	extracellular matrix binding	5/105	57/17696	2.18967e-05	0.000363823	0.000301412	5
MF	GO:0004065	arylsulfatase activity	3/105	14/17696	7.04587e-05	0.00108708	0.0009006	3
MF	GO:0046332	SMAD binding	5/105	80/17696	0.000112852	0.00162507	0.00134631	5
MF	GO:0008484	sulfuric ester hydrolase activity	3/105	17/17696	0.000129931	0.00175407	0.00145318	3
MF	GO:0008307	structural constituent of muscle	4/105	46/17696	0.000157668	0.00200331	0.00165967	4
MF	GO:0004714	transmembrane receptor protein tyrosine kinase activity	4/105	62/17696	0.000501195	0.00601434	0.00498264	4
MF	GO:0004181	metallocarboxypeptidase activity	3/105	29/17696	0.000662979	0.00753703	0.00624413	3
MF	GO:0008237	metallopeptidase activity	6/105	181/17696	0.000734289	0.00793032	0.00656996	6
MF	GO:0019955	cytokine binding	5/105	128/17696	0.000992214	0.0102056	0.00845495	5
MF	GO:0003779	actin binding	9/105	431/17696	0.00105969	0.0104042	0.00861947	9
MF	GO:0019199	transmembrane receptor protein kinase activity	4/105	79/17696	0.00124983	0.0113134	0.00937273	4
MF	GO:0043394	proteoglycan binding	3/105	36/17696	0.00125705	0.0113134	0.00937273	3
MF	GO:0017147	Wnt-protein binding	3/105	37/17696	0.0013621	0.0117685	0.00974976	3
MF	GO:0016504	peptidase activator activity	3/105	38/17696	0.00147251	0.0122332	0.0101347	3
MF	GO:0036122	BMP binding	2/105	11/17696	0.0018522	0.0142884	0.0118374	2
MF	GO:0097493	structural molecule activity conferring elasticity	2/105	11/17696	0.0018522	0.0142884	0.0118374	2
MF	GO:1902282	voltage-gated potassium channel activity involved in ventricular cardiac muscle cell action potential repolarization	2/105	12/17696	0.00221405	0.0164909	0.013662	2
MF	GO:0004180	carboxypeptidase activity	3/105	45/17696	0.00240357	0.0173057	0.0143371	3
MF	GO:0086008	voltage-gated potassium channel activity involved in cardiac muscle cell action potential repolarization	2/105	15/17696	0.00348171	0.0242596	0.0200981	2
MF	GO:0008238	exopeptidase activity	4/105	113/17696	0.00459416	0.0310106	0.025691	4
MF	GO:0008235	metalloexopeptidase activity	3/105	62/17696	0.00595676	0.0389897	0.0323014	3
MF	GO:0051015	actin filament binding	5/105	198/17696	0.0065289	0.0414777	0.0343627	5
MF	GO:0005540	hyaluronic acid binding	2/105	21/17696	0.00680394	0.0419901	0.0347871	2
MF	GO:0050431	transforming growth factor beta binding	2/105	22/17696	0.00745554	0.0447332	0.0370597	2
MF	GO:0004713	protein tyrosine kinase activity	4/105	134/17696	0.00833749	0.0473921	0.0392624	4
MF	GO:0070851	growth factor receptor binding	4/105	134/17696	0.00833749	0.0473921	0.0392624	4

## Sheet: S6
Table S6: Enrichment analysis of ICI score (Hallmark)
ID	enrichmentScore	NES	pvalue	p.adjust	qvalues	rank
HALLMARK_INTERFERON_GAMMA_RESPONSE	0.807256	4.48958	5.15262e-79	2.57631e-77	9.76285e-78	950
HALLMARK_INTERFERON_ALPHA_RESPONSE	0.915335	4.30247	2.29588e-68	5.7397e-67	2.17504e-67	950
HALLMARK_E2F_TARGETS	0.720571	4.00748	5.9952e-53	9.992e-52	3.78644e-52	3704
HALLMARK_EPITHELIAL_MESENCHYMAL_TRANSITION	-0.731318	-2.66023	1.03461e-42	1.29326e-41	4.90076e-42	2130
HALLMARK_ALLOGRAFT_REJECTION	0.665033	3.66796	5.28179e-42	5.28179e-41	2.00152e-41	1683
HALLMARK_MYC_TARGETS_V1	0.630623	3.47817	4.04686e-36	3.37239e-35	1.27796e-35	3835
HALLMARK_MYOGENESIS	-0.677492	-2.46444	9.30247e-31	6.64462e-30	2.51796e-30	2736
HALLMARK_G2M_CHECKPOINT	0.578463	3.16292	2.62515e-28	1.64072e-27	6.21747e-28	3260
HALLMARK_INFLAMMATORY_RESPONSE	0.467591	2.56761	1.37327e-16	7.62929e-16	2.8911e-16	2613
HALLMARK_MTORC1_SIGNALING	0.458624	2.52325	2.10578e-15	1.05289e-14	3.9899e-15	3046
HALLMARK_UV_RESPONSE_DN	-0.568777	-2.01952	1.36888e-10	6.04317e-10	2.29004e-10	3529
HALLMARK_IL6_JAK_STAT3_SIGNALING	0.540578	2.49563	1.45036e-10	6.04317e-10	2.29004e-10	2761
HALLMARK_TNFA_SIGNALING_VIA_NFKB	0.38719	2.12612	2.95943e-10	1.13824e-09	4.31334e-10	2530
HALLMARK_MYC_TARGETS_V2	0.593679	2.52453	1.62607e-09	5.80741e-09	2.2007e-09	4835
HALLMARK_COMPLEMENT	0.35385	1.95051	1.69079e-08	5.63595e-08	2.13573e-08	2526
HALLMARK_ANGIOGENESIS	-0.711815	-2.1357	3.0207e-07	9.43967e-07	3.57714e-07	2720
HALLMARK_COAGULATION	-0.495782	-1.7586	4.16475e-06	1.22493e-05	4.64183e-06	3307
HALLMARK_APICAL_JUNCTION	-0.455127	-1.65695	4.57298e-06	1.27027e-05	4.81366e-06	4181
HALLMARK_DNA_REPAIR	0.312012	1.60248	9.74179e-05	0.000256363	9.71481e-05	3296
HALLMARK_APOPTOSIS	0.29721	1.55178	0.000181893	0.000454733	0.00017232	894
HALLMARK_NOTCH_SIGNALING	-0.576189	-1.6952	0.00179709	0.00427877	0.00162143	3831
HALLMARK_IL2_STAT5_SIGNALING	0.253314	1.38836	0.00351926	0.00799833	0.00303094	2158
HALLMARK_HEDGEHOG_SIGNALING	-0.552597	-1.65799	0.004668	0.0101478	0.00384549	1906
HALLMARK_P53_PATHWAY	0.248716	1.36838	0.0059627	0.0124223	0.00470739	2473
HALLMARK_OXIDATIVE_PHOSPHORYLATION	0.24956	1.37068	0.00673326	0.0134665	0.0051031	3038
HALLMARK_REACTIVE_OXYGEN_SPECIES_PATHWAY	0.378312	1.57375	0.00716536	0.0137795	0.00522172	1825
HALLMARK_PI3K_AKT_MTOR_SIGNALING	0.282546	1.36805	0.00907776	0.0168107	0.00637036	3405
HALLMARK_WNT_BETA_CATENIN_SIGNALING	-0.512977	-1.57918	0.0103093	0.0184095	0.00697622	6010
HALLMARK_ADIPOGENESIS	-0.366606	-1.33394	0.0181818	0.031348	0.0118792	5389
HALLMARK_ESTROGEN_RESPONSE_EARLY	-0.357722	-1.30161	0.0242424	0.040404	0.015311	4517
HALLMARK_KRAS_SIGNALING_UP	-0.354545	-1.28969	0.0293225	0.0472944	0.0179221	4034
HALLMARK_HYPOXIA	-0.344092	-1.25118	0.048583	0.0759109	0.0287662	5242
HALLMARK_BILE_ACID_METABOLISM	-0.357313	-1.24591	0.104932	0.158988	0.0602479	7076
HALLMARK_KRAS_SIGNALING_DN	-0.327456	-1.19149	0.114141	0.167855	0.0636082	3571
HALLMARK_TGF_BETA_SIGNALING	-0.382169	-1.21933	0.170237	0.243195	0.0921582	4790

## Sheet: S7
Table S7: Correlation information between the expression of DEGs and the copy number of region
High ICI score group					Low ICI score group
gene	region	rvalue	pvalue		gene	region	rvalue	pvalue
RCL1	9p24.1	0.688251	1.00436e-27		ANKRD46	8q22.2	0.759784	1.65391e-41
NOL7	6p24.1	0.620685	2.0851e-21		PABPC4	1p34.2	0.627348	8.18116e-25
RANBP6	9p24.1	0.59748	1.41563e-19		ERBB2	17q12	0.617736	6.59088e-24
CCT5	5p15.33	0.584262	1.34835e-18		ZNF706	8q22.3	0.615362	1.09149e-23
FASTKD3	5p15.33	0.575315	5.85486e-18		CABIN1	22q11.22	0.588777	2.34105e-21
CD274	9p24.1	0.524851	1.06175e-14		SOX4	6p22.3	0.587826	2.81104e-21
BORA	13q22.1	0.470987	9.03235e-12		TRIT1	1p34.2	0.567931	1.1301e-19
HIVEP3	1p34.2	0.443459	1.84758e-10		SIRT2	19q13.2	0.539603	1.44127e-17
UCHL3	13q22.1	0.435949	4.02139e-10		PPP1R12C	19q13.42	0.538223	1.80431e-17
SRD5A1	5p15.33	0.43565	4.146e-10		ECH1	19q13.2	0.521792	2.42393e-16
JAK2	9p24.1	0.431321	6.43292e-10		ZKSCAN2	16p12.1	0.52093	2.76753e-16
BIRC3	11q22.2	0.411943	4.26702e-09		IFT20	17q11.2	0.520897	2.78156e-16
JARID2	6p24.1	0.353956	6.25719e-07		PABPC1	8q22.3	0.518506	4.00826e-16
PDCD1LG2	9p24.1	0.341759	1.58642e-06		ZNF573	19q13.2	0.51123	1.19737e-15
MCM4	8q11.1	0.316003	9.97813e-06		ZNF70	22q11.22	0.502674	4.19552e-15
CD83	6p24.1	0.265786	0.000227358		PPARG	3p25.2	0.481585	7.97933e-14
MYC	8q24.21	0.261204	0.000293902		SLC2A11	22q11.22	0.46099	1.17284e-12
DNAH5	5p15.33	0.164636	0.0239617		GDPD1	17q23.3	0.457883	1.73235e-12
CTSS	1q21.3	0.135342	0.0640454		SPECC1L	22q11.22	0.44461	8.77693e-12
TNFSF13B	13q22.1	0.0835746	0.254174		PI4KA	22q11.22	0.43954	1.6018e-11
GMPR	6p24.1	0.071146	0.331932		BMP8B	1p34.2	0.425926	7.6747e-11
MMP12	11q22.2	0.0606681	0.408207		OXCT2	1p34.2	0.414187	2.80493e-10
FOXK1	7p22.1	0.0558489	0.446509		LZTR1	22q11.22	0.413834	2.91433e-10
IL15RA	10p15.1	0.00348397	0.962154		HIC2	22q11.22	0.412186	3.48111e-10
IL2RA	10p15.1	-0.0262532	0.720622		TMEM191C	22q11.22	0.405986	6.73688e-10
HCK	20q11.21	-0.171741	0.0184416		CCDC116	22q11.22	0.403048	9.1674e-10
					NAT14	19q13.42	0.401153	1.11661e-09
					ZNF703	8p11.23	0.395272	2.04286e-09
					CCDC40	17q23.3	0.391365	3.03181e-09
					FRS2	12q15	0.38413	6.21385e-09
					PROCA1	17q11.2	0.366045	3.46698e-08
					SNX31	8q22.2	0.358731	6.747e-08
					TMEM191B	22q11.22	0.357636	7.44359e-08
					RFNG	17q23.3	0.351913	1.23644e-07
					DUSP15	20q11.21	0.349398	1.54058e-07
					SLC38A10	17q23.3	0.34783	1.76514e-07
					ZNF580	19q13.42	0.347363	1.83802e-07
					FOXJ1	17q23.3	0.344592	2.33255e-07
					KLHL22	22q11.22	0.339098	3.7167e-07
					SLC26A11	17q23.3	0.338328	3.9645e-07
					GGN	19q13.2	0.33351	5.91465e-07
					ZNF781	19q13.2	0.316534	2.2961e-06
					TMEM97	17q11.2	0.316486	2.3047e-06
					CBX8	17q23.3	0.307552	4.55417e-06
					ENDOV	17q23.3	0.303737	6.0503e-06
					ANKRD13B	17q11.2	0.303624	6.10126e-06
					SGSM1	22q11.22	0.30008	7.9152e-06
					UBAC2	13q22.1	0.297453	9.57858e-06
					KCNK6	19q13.2	0.293311	1.289e-05
					LLGL2	17q23.3	0.286419	2.09143e-05
					MFSD11	17q23.3	0.280814	3.0719e-05
					2021-03-10	17q23.3	0.280254	3.1908e-05
					ANXA9	1q21.3	0.277866	3.74788e-05
					MMP27	11q22.2	0.275074	4.51527e-05
					ZNF583	19q13.42	0.274554	4.67383e-05
					TBX2	17q23.3	0.273249	5.09458e-05
					TTC28	22q11.22	0.272162	5.47202e-05
					BMP8A	1p34.2	0.265012	8.69149e-05
					CASKIN2	17q23.3	0.262091	0.000104608
					GATA3	10p14	0.259501	0.000123069
					TEN1	17q23.3	0.254788	0.000164717
					YPEL1	22q11.22	0.248987	0.000234022
					DNAJC3	13q22.1	0.248695	0.000238137
					ZMAT5	22q11.22	0.247965	0.000248738
					PDE7B	6q23.3	0.242335	0.000346538
					YPEL2	17q23.3	0.234827	0.000532886
					ACOX1	17q23.3	0.23439	0.000546157
					RAC3	17q23.3	0.229855	0.000703346
					CDR2L	17q23.3	0.229727	0.000708307
					DGKE	17q23.3	0.224563	0.000939026
					SARM1	17q11.2	0.224451	0.000944703
					BRSK1	19q13.42	0.221293	0.00111894
					TNRC6C	17q23.3	0.220297	0.00117975
					FBXO17	19q13.2	0.219639	0.00122154
					MYO18B	22q11.22	0.217403	0.00137398
					PYCR1	17q23.3	0.212369	0.00178279
					WIPI1	17q23.3	0.20146	0.00307378
					UGGT2	13q22.1	0.199895	0.00331636
					SPRED3	19q13.2	0.197892	0.00365196
					ABAT	16p13.2	0.197405	0.00373805
					SGK2	20q13.12	0.196139	0.00397056
					RASL10A	22q11.22	0.194994	0.00419194
					RBFOX2	22q11.22	0.192085	0.00480521
					ARHGEF7	13q22.1	0.188347	0.00571099
					PGR	11q22.2	0.186983	0.00607801
					SEC14L1	17q23.3	0.170932	0.0122685
					BIVM	13q22.1	0.169654	0.0129432
					CUEDC1	17q23.3	0.167607	0.0140921
					SMTN	22q11.22	0.16573	0.0152233
					PIWIL3	22q11.22	0.157439	0.0212211
					NCALD	8q22.3	0.15728	0.0213532
					TMTC4	13q22.1	0.153157	0.0250511
					DEFB124	20q11.21	0.14903	0.0292914
					ARSG	17q23.3	0.148008	0.0304319
					SLC5A4	22q11.22	0.145924	0.0328742
					MAP3K3	17q23.3	0.145318	0.0336155
					TOM1	22q11.22	0.139615	0.0413075
					AXIN2	17q23.3	0.136979	0.0453352
					IL11	19q13.42	0.134547	0.0493358
					ZNF280B	22q11.22	0.129706	0.0581818
					PPP1R14A	19q13.2	0.128292	0.0609981
					PKIG	20q13.12	0.108672	0.112939
					PEG3	19q13.42	0.10335	0.131795
					FARP1	13q22.1	0.102773	0.133978
					GAS6	13q22.1	0.10127	0.139791
					CACNG4	17q23.3	0.101221	0.139981
					SLC16A5	17q23.3	0.0950492	0.165916
					ZNF71	19q13.42	0.0930941	0.174838
					ITGBL1	13q22.1	0.0928634	0.175914
					NOTUM	17q23.3	0.0899101	0.19012
					SEPT5	22q11.22	0.089623	0.191545
					MBNL2	13q22.1	0.0895639	0.191839
					KDELC1	13q22.1	0.0894286	0.192514
					MYADML2	17q23.3	0.0875233	0.202201
					MCF2L	13q22.1	0.0839479	0.221322
					ZNF470	19q13.42	0.0825685	0.229033
					TRPC6	11q22.2	0.0765656	0.264792
					SSC5D	19q13.42	0.069008	0.315
					IRS2	13q22.1	0.0568382	0.408084
					F10	13q22.1	0.0517025	0.451801
					SDK2	17q23.3	0.0442826	0.519368
					TIMP3	22q11.22	0.0415055	0.545925
					SCN4A	17q23.3	0.0399163	0.561418
					RASA3	13q22.1	0.0369164	0.591225
					HEYL	1p34.2	0.0366299	0.59411
					CEP112	17q23.3	0.0355493	0.605046
					FSCN2	17q23.3	0.0334967	0.626059
					ZNF667	19q13.42	0.0270634	0.693834
					GNAZ	22q11.22	0.025891	0.706473
					SUSD2	22q11.22	0.0253194	0.712664
					REM1	20q11.21	0.0245593	0.720926
					AATK	17q23.3	0.0208075	0.762166
					NALCN	13q22.1	0.0171708	0.802793
					CTHRC1	8q22.3	0.0169676	0.80508
					ZNF582	19q13.42	0.016337	0.812186
					EMID1	22q11.22	0.0147284	0.830385
					ADAMTS3	4q13.3	0.012288	0.858164
					SCARF2	22q11.22	0.0116664	0.865268
					ABCA9	17q23.3	0.0113559	0.868822
					F7	13q22.1	0.00952722	0.889799
					GPC6	13q22.1	0.00902109	0.89562
					EDNRB	13q22.1	0.00363646	0.957823
					FGF14	13q22.1	0.000772982	0.991031
					BAHCC1	17q23.3	-0.00129093	0.985021
					ZFP28	19q13.42	-0.00408247	0.952656
					DZIP1	13q22.1	-0.00511463	0.940706
					ITIH5	10p14	-0.00620967	0.928042
					ZNF471	19q13.42	-0.0147974	0.829602
					JPH2	20q13.12	-0.0213871	0.755748
					MXRA7	17q23.3	-0.022014	0.748825
					GGT5	22q11.22	-0.0245221	0.721332
					RASD2	22q11.22	-0.027914	0.684718
					SLC16A6	17q23.3	-0.0280455	0.683312
					POTEH	22q11.22	-0.0293217	0.669729
					PRCD	17q23.3	-0.0353373	0.607201
					PECAM1	17q23.3	-0.0374421	0.58595
					COL4A2	13q22.1	-0.043166	0.529965
					CLDN5	22q11.22	-0.043362	0.528097
					WISP2	20q13.12	-0.0447057	0.51538
					MMP11	22q11.22	-0.0448215	0.514292
					CTSK	1q21.3	-0.0480274	0.484634
					COL4A1	13q22.1	-0.0501896	0.465163
					SEPT4	17q23.3	-0.0528616	0.441711
					GPR142	17q23.3	-0.053396	0.437103
					NOG	17q23.3	-0.0556056	0.418341
					TMEM105	17q23.3	-0.0567745	0.40861
					VTN	17q11.2	-0.0598372	0.383756
					FADS6	17q23.3	-0.0633718	0.356243
					RBFOX3	17q23.3	-0.0765767	0.264722
					NPTX1	17q23.3	-0.0778383	0.256909
					MN1	22q11.22	-0.0813873	0.235785
					TIMP2	17q23.3	-0.0816846	0.234073
					FOXS1	20q11.21	-0.0827321	0.228109
					TBX4	17q23.3	-0.0845694	0.217909
					CYGB	17q23.3	-0.0884446	0.197474
					ABCA8	17q23.3	-0.090012	0.189617
					MRC2	17q23.3	-0.0987639	0.149909
					DACH1	13q22.1	-0.100967	0.140985
					COX4I2	20q11.21	-0.133365	0.0513858
					C1QTNF1	17q23.3	-0.139488	0.0414935
					FAM155A	13q22.1	-0.142614	0.0370958
					ZNF835	19q13.42	-0.161325	0.0181936
					CD300LB	17q23.3	-0.19618	0.0039628

## Sheet: S8
Table S8: The detailed information of 74 immune-related genes
gene	pvalue	funtion	pathway
IFNG	6.95274e-17	Stimulatory	Ligand
HLA-B	5.52576e-16	Antigen presentation	Antigen presentation
HLA-A	5.96576e-16	Antigen presentation	Antigen presentation
IDO1	1.12206e-14	Inhibition	Other
CXCL10	1.36779e-13	Stimulatory	Ligand
HLA-C	4.05628e-12	Antigen presentation	Antigen presentation
LAG3	1.26999e-11	Inhibition	Receptor
BTN3A2	2.40324e-11	Stimulatory	Co-inhibitor
GZMA	3.17897e-11	Stimulatory	Other
CD274	2.02935e-10	Inhibition	Co-inhibitor
BTN3A1	2.45437e-10	Stimulatory	Co-inhibitor
PDCD1	2.70839e-10	Inhibition	Receptor
EDNRB	3.06411e-10	Inhibition	Receptor
ICOS	1.20006e-09	Stimulatory	Receptor
SELP	1.46718e-09	Stimulatory	Cell adhesion
CTLA4	4.0285e-09	Inhibition	Receptor
KIR2DL3	4.32857e-09	Inhibition	Receptor
ENTPD1	4.61376e-09	Stimulatory	Other
CXCL9	8.90819e-09	Stimulatory	Ligand
PRF1	9.74858e-09	Stimulatory	Other
HLA-DRB1	9.90378e-08	Antigen presentation	Antigen presentation
VEGFB	1.84794e-07	Inhibition	Ligand
SLAMF7	1.99247e-07	Inhibition	Co-inhibitor
HLA-DRA	2.87672e-07	Antigen presentation	Antigen presentation
HLA-DRB5	7.53907e-07	Antigen presentation	Antigen presentation
TIGIT	7.57042e-07	Inhibition	Receptor
CD80	1.86616e-06	Stimulatory	Co-stimulator
HLA-DQB1	3.96331e-06	Antigen presentation	Antigen presentation
IL12A	6.02916e-06	Stimulatory	Ligand
TNFSF4	1.03244e-05	Stimulatory	Ligand
HLA-DPA1	1.826e-05	Antigen presentation	Antigen presentation
KIR2DL1	1.9071e-05	Inhibition	Receptor
MICB	4.25587e-05	Antigen presentation	Antigen presentation
CCL5	4.71375e-05	Stimulatory	Ligand
TNFRSF14	0.000113997	Stimulatory	Receptor
CD40	0.000126242	Stimulatory	Receptor
TNF	0.00015062	Stimulatory	Ligand
TNFRSF9	0.000235301	Stimulatory	Receptor
HLA-DQA1	0.000248621	Antigen presentation	Antigen presentation
HLA-DPB1	0.000418019	Antigen presentation	Antigen presentation
VTCN1	0.00065122	Inhibition	Co-inhibitor
TNFRSF18	0.000726929	Stimulatory	Receptor
HAVCR2	0.000851302	Inhibition	Receptor
CD276	0.00136675	Inhibition	Co-inhibitor
CD27	0.00168147	Stimulatory	Receptor
HLA-DQB2	0.00173836	Antigen presentation	Antigen presentation
CD40LG	0.0048797	Stimulatory	Ligand
IL2RA	0.00569337	Stimulatory	Receptor
CD70	0.0105497	Stimulatory	Ligand
HLA-DQA2	0.0147831	Antigen presentation	Antigen presentation
ITGB2	0.0156909	Stimulatory	Cell adhesion
IFNA1	0.0301798	Stimulatory	Ligand
IL10	0.035745	Inhibition	Ligand
ICAM1	0.0509604	Stimulatory	Cell adhesion
PDCD1LG2	0.0530067	Inhibition	Co-inhibitor
IFNA2	0.0539535	Stimulatory	Ligand
MICA	0.0540045	Antigen presentation	Antigen presentation
VEGFA	0.089772	Inhibition	Ligand
BTLA	0.0988186	Inhibition	Receptor
IL1B	0.1276	Stimulatory	Ligand
TLR4	0.193525	Stimulatory	Receptor
IL1A	0.235551	Stimulatory	Ligand
HMGB1	0.248516	Stimulatory	Other
CD28	0.312977	Stimulatory	Co-stimulator
IL4	0.382872	Inhibition	Ligand
ARG1	0.394321	Inhibition	Other
CX3CL1	0.605309	Stimulatory	Ligand
IL13	0.72872	Inhibition	Ligand
ICOSLG	0.763387	Stimulatory	Co-stimulator
ADORA2A	0.848618	Inhibition	Receptor
TNFRSF4	0.88673	Stimulatory	Receptor
TGFB1	0.890414	Inhibition	Ligand
TNFSF9	0.907526	Stimulatory	Ligand
IL2	0.998488	Stimulatory	Ligand
